# Supplementary material for: Holo-omics analysis reveals the influence of gut microbiota on obesity indicators in Jinhua pigs
Source: BMC Microbiol. 2023 Nov 3;23:322. doi: 10.1186/s12866-023-03011-8 (PMC10623862; doi:10.1186/s12866-023-03011-8)
Supplement: Supplementary file 1 — Additional file 1: Supplementary Table 1. Phenotype. Supplementary Table 2. Two Sample Group t Test. Supplementary Table 3. Alpha diversity. Supplementary Table 4. LEfSe(Line Discriminant Analysis (LDA) Effect Size. Supplementary Table 5. The basic statistics of mRNA-seq data. Supplementary Table 6. high-fatness and low-fatness differentially expressed genes (mRNA). Supplementary Table 7. Novel LncRNA information. Supplementary Table 8. Novel-circRNA. Supplementary Table 9. Key gut tissue genes within each gut region that were significantly associated with indicators of obesity. Supplementary Table 10. Correlations of phenotype-related microorganisms with key genes. Supplementary Table 11. Estimated effect sizes from microbial linear regression models [file 12866_2023_3011_MOESM1_ESM.xlsx]

## Sheet: Supplementary Table 1
Supplementary Table 1 : Phenotype
	High-fatness sample1	High-fatness sample2	High-fatness sample3	Low-fatness sample1	Low-fatness sample2	Low-fatness sample3	t.test(p-value)	significant
24h drip loss(%)	2.61	2.64	2.56	3.35	3.27	3.17	0.001989	**
48h drip loss(%)	5.81	4.41	4.61	6.23	6.17	4.92	0.01743	*
Muscle PH	6.43	6.53	6.63	6.46	6.54	6.21	0.3461
Eye muscle area	25	22.6	30.9	28.8	26.6	25.7	0.7671
Fatty acid composition(%)
C10:0	0.11	0.12	0.09	0.12	0.11	0.12	0.3785
C12:0	0.08	0.08	0.07	0.08	0.08	0.09	0.2302
C14:0	1.42	1.42	1.29	1.36	1.42	1.35	1
C15:0	0.03	0.03	0.03	0.03	0.03	0.04	0.4226
C16:0	29.1	29.45	28.91	28.37	29.49	29.33	0.8308
C16:1	3.62	3.71	3.59	3.71	3.45	3.69	0.8157
C18:0	11.65	10.97	11.65	10.98	11.03	11.23	0.2657
C18:1 n9c	44.82	45.12	45.32	46.32	45.39	45.08	0.3044
C18:2 n6c	6.42	6.38	6.29	6.24	6.26	6.37	0.2591
C18:3 n-3	0.62	0.58	0.59	0.62	0.62	0.59	0.4433
C20:0	0.2	0.19	0.19	0.19	0.22	0.2	0.3785
C20:1	1.3	1.31	1.32	1.32	1.26	1.28	0.3162
C20:2	0.02	0.02	0.02	0.02	0.02	0.01	0.4226
C20:3	0.05	0.03	0.03	0.04	0.04	0.04	0.6667
C20:4 n-6	0.2	0.23	0.23	0.23	0.23	0.23	0.4226
C20:5 n-3	0.13	0.13	0.11	0.13	0.12	0.13	0.6856
C22:0	0.11	0.09	0.13	0.11	0.11	0.1	0.8042
C22:1n-9	0.03	0.04	0.04	0.04	0.03	0.03	0.5185
C22:6 n-3	0.03	0.03	0.03	0.03	0.03	0.03	1
C24:0	0.06	0.07	0.07	0.06	0.06	0.06	0.1835
Sum	100	100	100	100	100	100	1

## Sheet: Supplementary Table 2
Supplementary Table 2 : Two Sample Group t Test
Fixed scenario Elements	BW	BF	TG	TC	HDL-C	LDL-C
Distribution	Normal	Normal	Normal	Normal	Normal	Normal
Method	Exact	Exact	Exact	Exact	Exact	Exact
Mean	79.067|83.667	5.909|6.467	0.797|0.983	3.037|2.720	1.063|0.710	1.823|1.737
Standard Deviation	1.144	0.18	0.18	0.319	0.021	0.2
Group 1 Weight	1	1	1	1	1	1
Group 2 Weight	1	1	1	1	1	1
Total Sample Size	6	6	6	6	6	6
Number of Sizes	2	2	2	2	2	2
Alpha	0.05	0.05	0.05	0.05	0.05	0.05
Computed Power	0.95	0.807	0.166	0.157	>0.999	0.07

## Sheet: Supplementary Table 3
Supplementary Table 3 : Alpha diversity
Sample	Chao1	Dominance	Goods_coverage	Shannon	Simpson
Cecum_L	1363.009±70.7	0.007±0.00	0.997±0.00	8.566±0.17	0.993±0.00
Cecum_H	1259.303±476.1	0.011±0.01	0.998±0.00	8.207±0.86	0.989±0.01
Colon_L	1323.257±73.2	0.006±0.00	0.998±0.00	8.668±0.17	0.994±0.01
Colon_H	1239.584±203.9	0.006±0.00	0.998±0.00	8.505±0.35	0.994±0.01
Jejunum_L	1085.276±462.1	0.027±0.01	0.997±0.00	6.892±0.43	0.973±0.00
Jejunum_H	1258.916±425.5	0.05±0.01	0.997±0.00	6.604±0.52	0.950±0.00

## Sheet: Supplementary Table 4
Supplementary Table 4 : LEfSe(Line Discriminant Analysis (LDA) Effect Size
Taxa	Group	pvalue	LDA	qvalue
k__Bacteria|p__Bacteroidota|c__Bacteroidia|o__Bacteroidales	CeHigh	0.0418876	5.14392	0.361942
k__Bacteria|p__Bacteroidota|c__Bacteroidia	CeHigh	0.0418876	5.14038	0.180971
k__Bacteria|p__Bacteroidota	CeHigh	0.0418876	5.14037	0.189449
k__Bacteria|p__Firmicutes|c__Clostridia|o__Lachnospirales	CeHigh	0.0411294	4.77629	0.142087
k__Bacteria|p__Firmicutes|c__Clostridia|o__Lachnospirales|f__Lachnospiraceae	CeHigh	0.0411294	4.77519	0.131727
k__Bacteria|p__Bacteroidota|c__Bacteroidia|o__Bacteroidales|f__Prevotellaceae|g__Alloprevotella	CeHigh	0.0210832	4.48534	0.12825
k__Bacteria|p__Bacteroidota|c__Bacteroidia|o__Bacteroidales|f__Muribaculaceae|g__Muribaculaceae|s__uncultured_bacterium	CeHigh	0.0365098	4.37982	0.119921
k__Bacteria|p__Bacteroidota|c__Bacteroidia|o__Bacteroidales|f__Prevotellaceae|g__Alloprevotella|s__uncultured_bacterium	CeHigh	0.0259131	4.26902	0.113954
k__Bacteria|p__Firmicutes|c__Clostridia|o__Peptostreptococcales-Tissierellales|f__Peptostreptococcaceae|g__Romboutsia	CeHigh	0.0244998	3.89557	0.101293
k__Bacteria|p__Firmicutes|c__Clostridia|o__Lachnospirales|f__Lachnospiraceae|g__Eubacterium_ruminantium_group	CeHigh	0.0266963	3.83827	0.100718
k__Bacteria|p__Firmicutes|c__Clostridia|o__Lachnospirales|f__Lachnospiraceae|g__Eubacterium_ruminantium_group|s__uncultured_bacterium	CeHigh	0.0297961	3.81206	0.0958429
k__Bacteria|p__Firmicutes|c__Clostridia|o__Oscillospirales|f__Oscillospiraceae|g__NK4A214_group|s__uncultured_rumen	CeHigh	0.0421723	3.65864	0.0903824
k__Bacteria|p__Firmicutes|c__Clostridia|o__Oscillospirales|f__Eubacterium_coprostanoligenes_group|g__Eubacterium_coprostanoligenes_group|s__uncultured_bacterium	CeHigh	0.0193677	3.64793	0.0852798
k__Bacteria|p__Firmicutes|c__Clostridia|o__Oscillospirales|f__Oscillospiraceae|g__Oscillospira	CeHigh	0.0309693	3.51969	0.0843328
k__Bacteria|p__Firmicutes|c__Clostridia|o__Oscillospirales|f__Oscillospiraceae|g__Oscillospira|s__uncultured_bacterium	CeHigh	0.0311134	3.51603	0.0809258
k__Bacteria|p__Firmicutes|c__Clostridia|o__Oscillospirales|f__Eubacterium_coprostanoligenes_group|g__Eubacterium_coprostanoligenes_group|s__Clostridiales_bacterium	CeHigh	0.0398685	3.5158	0.0758679
k__Bacteria|p__Firmicutes|c__Clostridia|o__Oscillospirales|f__Oscillospiraceae|g__Oscillibacter|s__uncultured_bacterium	CeHigh	0.0463045	3.41827	0.0714051
k__Bacteria|p__Firmicutes|c__Clostridia|o__Lachnospirales|f__Lachnospiraceae|g__Lachnospiraceae_NK4A136_group|s__uncultured_bacterium	CeHigh	0.0262386	3.19493	0.0762216
k__Bacteria|p__Firmicutes|c__Clostridia|o__Oscillospirales|f__Oscillospiraceae|g__UCG-005|s__uncultured_prokaryote	CeHigh	0.0197971	3.07194	0.0763756
k__Bacteria|p__Firmicutes|c__Bacilli|o__Erysipelotrichales|f__Erysipelatoclostridiaceae|g__Erysipelatoclostridiaceae	CeHigh	0.010149	2.95491	0.073468
k__Bacteria|p__Firmicutes|c__Bacilli|o__Erysipelotrichales|f__Erysipelatoclostridiaceae|g__Erysipelatoclostridiaceae|s__uncultured_bacterium	CeHigh	0.010149	2.95491	0.0711901
k__Bacteria|p__Firmicutes|c__Clostridia|o__Oscillospirales|f__Oscillospiraceae|g__Colidextribacter|s__gut_metagenome	CeHigh	0.0409024	2.77642	0.0703378
k__Bacteria|p__Firmicutes|c__Clostridia|o__Oscillospirales|f__Ruminococcaceae|g__Pygmaiobacter	CeHigh	0.0324132	2.36874	0.0713653
k__Bacteria|p__Firmicutes|c__Clostridia|o__Oscillospirales|f__Ruminococcaceae|g__Pygmaiobacter|s__uncultured_bacterium	CeHigh	0.0324132	2.36874	0.0695242
k__Bacteria|p__Proteobacteria|c__Gammaproteobacteria|o__Pasteurellales	CeLow	0.0299657	4.81176	0.0671232
k__Bacteria|p__Proteobacteria|c__Gammaproteobacteria|o__Pasteurellales|f__Pasteurellaceae	CeLow	0.0299657	4.81176	0.0645415
k__Bacteria|p__Firmicutes|c__Clostridia|o__Oscillospirales|f__Oscillospiraceae|g__UCG-005	CeLow	0.0188263	4.5129	0.0642326
k__Bacteria|p__Bacteroidota|c__Bacteroidia|o__Bacteroidales|f__Rikenellaceae|g__Rikenellaceae_RC9_gut_group|s__uncultured_Bacteroidales	CeLow	0.04394	4.12214	0.0622267
k__Bacteria|p__Firmicutes|c__Clostridia|o__Christensenellales|f__Christensenellaceae|g__Christensenellaceae_R-7_group|s__uncultured_bacterium	CeLow	0.0371869	3.89258	0.0621885
k__Bacteria|p__Desulfobacterota|c__Desulfuromonadia	CeLow	0.040667	3.58751	0.0605047
k__Bacteria|p__Desulfobacterota|c__Desulfuromonadia|o__Bradymonadales	CeLow	0.040667	3.58751	0.0585529
k__Bacteria|p__Desulfobacterota|c__Desulfuromonadia|o__Bradymonadales|f__Bradymonadales	CeLow	0.040667	3.58751	0.0609532
k__Bacteria|p__Desulfobacterota|c__Desulfuromonadia|o__Bradymonadales|f__Bradymonadales|g__Bradymonadales	CeLow	0.040667	3.58751	0.0591061
k__Bacteria|p__Desulfobacterota|c__Desulfuromonadia|o__Bradymonadales|f__Bradymonadales|g__Bradymonadales|s__uncultured_rumen	CeLow	0.0388078	3.58647	0.0593505
k__Bacteria|p__Bacteroidota|c__Bacteroidia|o__Bacteroidales|f__Rikenellaceae|g__Rikenellaceae_RC9_gut_group|s__uncultured_beta	CeLow	0.03992	3.50574	0.0584157
k__Bacteria|p__Firmicutes|c__Clostridia|o__Monoglobales|f__Monoglobaceae|g__Monoglobus|s__uncultured_bacterium	CeLow	0.0149901	3.34549	0.0578463
k__Bacteria|p__Spirochaetota|c__Spirochaetia|o__Spirochaetales|f__Spirochaetaceae|g__Treponema|s__Treponema_porcinum	CeLow	0.0293108	3.14377	0.0587361
k__Bacteria|p__Spirochaetota|c__Spirochaetia|o__Spirochaetales|f__Spirochaetaceae|g__Treponema|s__uncultured_rumen	CeLow	0.0360342	3.1317	0.0577269
k__Bacteria|p__Firmicutes|c__Bacilli|o__Erysipelotrichales|f__Erysipelotrichaceae|g__Anaerorhabdus_furcosa_group	CeLow	0.0348304	2.81429	0.0572471
k__Bacteria|p__Firmicutes|c__Bacilli|o__Erysipelotrichales|f__Erysipelotrichaceae|g__Anaerorhabdus_furcosa_group|s__uncultured_bacterium	CeLow	0.0348304	2.81429	0.055888
k__Bacteria|p__Firmicutes|c__Clostridia|o__Oscillospirales|f__Eubacterium_coprostanoligenes_group|g__Eubacterium_coprostanoligenes_group|s__uncultured_Clostridium	CeLow	0.0137411	2.80451	0.0555452
k__Bacteria|p__Firmicutes|c__Clostridia|o__Lachnospirales|f__Lachnospiraceae|g__Moryella	CeLow	0.0162792	2.62738	0.0542227
k__Bacteria|p__Firmicutes|c__Clostridia|o__Lachnospirales|f__Lachnospiraceae|g__Moryella|s__human_gut	CeLow	0.0162792	2.62738	0.0529617
k__Bacteria|p__Firmicutes|c__Clostridia|o__Oscillospirales|f__UCG-010|g__UCG-010|s__metagenome	CeLow	0.0117614	2.57276	0.051758
k__Bacteria|p__Firmicutes|c__Clostridia|o__Oscillospirales|f__Ruminococcaceae|g__Eubacterium_siraeum_group|s__Eubacterium_siraeum	CeLow	0.0391718	2.4506	0.0507642
k__Bacteria|p__Firmicutes|c__Clostridia|o__Lachnospirales|f__Lachnospiraceae|g__Lachnospiraceae_FCS020_group|s__uncultured_prokaryote	CeLow	0.0407927	2.40207	0.0497943
k__Bacteria|p__Proteobacteria|c__Alphaproteobacteria|o__Paracaedibacterales	CeLow	0.00646325	2.39794	0.0490053
k__Bacteria|p__Proteobacteria|c__Alphaproteobacteria|o__Paracaedibacterales|f__Paracaedibacteraceae	CeLow	0.00646325	2.39794	0.0479843
k__Bacteria|p__Firmicutes|c__Clostridia|o__Lachnospirales|f__Lachnospiraceae|g__Lachnospiraceae_UCG-003	CeLow	0.0472772	2.36226	0.0478715
k__Bacteria|p__Firmicutes|c__Clostridia|o__Lachnospirales|f__Lachnospiraceae|g__Lachnospiraceae_UCG-003|s__uncultured_bacterium	CeLow	0.0472772	2.36226	0.0469141
k__Bacteria|p__Firmicutes|c__Bacilli|o__Acholeplasmatales	CeLow	0.0216765	2.34627	0.0459942
k__Bacteria|p__Firmicutes|c__Bacilli|o__Acholeplasmatales|f__Acholeplasmataceae	CeLow	0.0216765	2.34627	0.0454163
k__Bacteria|p__Firmicutes|c__Bacilli|o__Acholeplasmatales|f__Acholeplasmataceae|g__Anaeroplasma	CeLow	0.0216765	2.33552	0.0464272
k__Bacteria|p__Firmicutes|c__Bacilli|o__Acholeplasmatales|f__Acholeplasmataceae|g__Anaeroplasma|s__uncultured_bacterium	CeLow	0.0179854	2.21254	0.0480195
k__Bacteria|p__Firmicutes|c__Clostridia|o__Monoglobales|f__Monoglobaceae|g__Monoglobus|s__uncultured_Clostridiales	CeLow	0.0322048	2.18615	0.0481368
k__Bacteria|p__Firmicutes|c__Clostridia|o__Clostridia_vadinBB60_group|f__Clostridia_vadinBB60_group|g__Clostridia_vadinBB60_group|s__metagenome	CeLow	0.0276327	2.05361	0.0472772
k__Bacteria|p__Bacteroidota|c__Bacteroidia|o__Bacteroidales|f__Muribaculaceae	CoHigh	0.0342312	4.61046	0.709842
k__Bacteria|p__Bacteroidota|c__Bacteroidia|o__Bacteroidales|f__Muribaculaceae|g__Muribaculaceae	CoHigh	0.0342312	4.6103	0.441197
k__Bacteria|p__Bacteroidota|c__Bacteroidia|o__Bacteroidales|f__Prevotellaceae|g__Prevotella	CoHigh	0.0323864	4.46282	0.297626
k__Bacteria|p__Bacteroidota|c__Bacteroidia|o__Bacteroidales|f__Muribaculaceae|g__Muribaculaceae|s__uncultured_Porphyromonadaceae	CoHigh	0.0415069	4.32218	0.243289
k__Bacteria|p__Bacteroidota|c__Bacteroidia|o__Bacteroidales|f__F082	CoHigh	0.0417854	4.19307	0.198618
k__Bacteria|p__Bacteroidota|c__Bacteroidia|o__Bacteroidales|f__F082|g__F082	CoHigh	0.0417854	4.19307	0.180187
k__Bacteria|p__Bacteroidota|c__Bacteroidia|o__Bacteroidales|f__F082|g__F082|s__uncultured_bacterium	CoHigh	0.0417854	4.19307	0.165629
k__Bacteria|p__Bacteroidota|c__Bacteroidia|o__Bacteroidales|f__Prevotellaceae|g__Prevotellaceae_NK3B31_group|s__uncultured_Prevotella	CoHigh	0.0222409	3.76732	0.157009
k__Bacteria|p__Firmicutes|c__Clostridia|o__Oscillospirales|f__Butyricicoccaceae	CoHigh	0.0295208	3.63687	0.160823
k__Bacteria|p__Firmicutes|c__Clostridia|o__Lachnospirales|f__Lachnospiraceae|g__Coprococcus	CoHigh	0.0455699	3.47001	0.147775
k__Bacteria|p__Firmicutes|c__Clostridia|o__Monoglobales	CoHigh	0.0255374	3.41134	0.139511
k__Bacteria|p__Firmicutes|c__Clostridia|o__Monoglobales|f__Monoglobaceae	CoHigh	0.0255374	3.41134	0.129636
k__Bacteria|p__Firmicutes|c__Clostridia|o__Monoglobales|f__Monoglobaceae|g__Monoglobus	CoHigh	0.0255374	3.41134	0.119664
k__Bacteria|p__Firmicutes|c__Clostridia|o__Lachnospirales|f__Lachnospiraceae|g__Oribacterium|s__uncultured_bacterium	CoHigh	0.0359928	3.38516	0.112369
k__Bacteria|p__Firmicutes|c__Clostridia|o__Lachnospirales|f__Lachnospiraceae|g__Oribacterium	CoHigh	0.0359928	3.38275	0.108068
k__Bacteria|p__Firmicutes|c__Clostridia|o__Oscillospirales|f__Butyricicoccaceae|g__UCG-009	CoHigh	0.0339169	3.36513	0.107332
k__Bacteria|p__Firmicutes|c__Clostridia|o__Oscillospirales|f__Butyricicoccaceae|g__UCG-009|s__uncultured_bacterium	CoHigh	0.0350197	3.34984	0.103622
k__Bacteria|p__Firmicutes|c__Negativicutes|o__Veillonellales-Selenomonadales|f__Selenomonadaceae|g__Anaerovibrio	CoHigh	0.0343698	3.32787	0.0978935
k__Bacteria|p__Bacteroidota|c__Bacteroidia|o__Bacteroidales|f__Prevotellaceae|g__Prevotella|s__gut_metagenome	CoHigh	0.0102876	3.27893	0.0927412
k__Bacteria|p__Firmicutes|c__Clostridia|o__Oscillospirales|f__Ruminococcaceae|g__Candidatus_Soleaferrea	CoHigh	0.0284826	3.25598	0.0881041
k__Bacteria|p__Firmicutes|c__Clostridia|o__Lachnospirales|f__Lachnospiraceae|g__Dorea|s__uncultured_bacterium	CoHigh	0.0392906	3.17741	0.0842791
k__Bacteria|p__Firmicutes|c__Clostridia|o__Lachnospirales|f__Lachnospiraceae|g__Lachnospiraceae_FCS020_group	CoHigh	0.0214167	3.00742	0.0858439
k__Bacteria|p__Bacteroidota|c__Bacteroidia|o__Bacteroidales|f__Prevotellaceae|g__Prevotellaceae_UCG-004	CoHigh	0.0273705	2.93981	0.0825541
k__Bacteria|p__Bacteroidota|c__Bacteroidia|o__Bacteroidales|f__Prevotellaceae|g__Prevotellaceae_UCG-004|s__uncultured_bacterium	CoHigh	0.0256502	2.91093	0.0806594
k__Bacteria|p__Bacteroidota|c__Bacteroidia|o__Bacteroidales|f__Prevotellaceae|g__Prevotella|s__human_gut	CoHigh	0.0255301	2.84102	0.0786119
k__Bacteria|p__Proteobacteria|c__Gammaproteobacteria|o__Aeromonadales|f__Succinivibrionaceae	CoHigh	0.034845	2.83573	0.0783437
k__Bacteria|p__Proteobacteria|c__Gammaproteobacteria|o__Aeromonadales|f__Succinivibrionaceae|g__Succinivibrio	CoHigh	0.0328052	2.83573	0.0757598
k__Bacteria|p__Firmicutes|c__Clostridia|o__Lachnospirales|f__Lachnospiraceae|g__Lachnospiraceae_FCS020_group|s__metagenome	CoHigh	0.0354227	2.69782	0.0754977
k__Bacteria|p__Firmicutes|c__Clostridia|o__Lachnospirales|f__Lachnospiraceae|g__Lachnospiraceae_UCG-001|s__uncultured_bacterium	CoHigh	0.0459259	2.53126	0.0742575
k__Bacteria|p__Firmicutes|c__Clostridia|o__Oscillospirales|f__Ruminococcaceae|g__Paludicola	CoHigh	0.0141037	2.43938	0.0737105
k__Bacteria|p__Firmicutes|c__Clostridia|o__Peptostreptococcales-Tissierellales|f__Anaerovoracaceae|g__Family_XIII_UCG-001	CoHigh	0.0349263	2.43903	0.0720859
k__Bacteria|p__Firmicutes|c__Clostridia|o__Monoglobales|f__Monoglobaceae|g__Monoglobus|s__uncultured_Firmicutes	CoHigh	0.0343642	2.43699	0.0707363
k__Bacteria|p__Firmicutes|c__Clostridia|o__Christensenellales|f__Christensenellaceae|g__Christensenellaceae_R-7_group|s__bacterium_YE57	CoHigh	0.0451572	2.25763	0.0689802
k__Bacteria|p__Firmicutes|c__Clostridia|o__Oscillospirales|f__Oscillospiraceae|g__UCG-005|s__metagenome	CoHigh	0.042297	2.17763	0.0669514
k__Bacteria|p__Firmicutes|c__Clostridia|o__Lachnospirales|f__Lachnospiraceae|g__Lachnospiraceae_UCG-010|s__uncultured_bacterium	CoHigh	0.0499861	1.99253	0.0658023
k__Bacteria|p__Firmicutes|c__Clostridia|o__Oscillospirales|f__Oscillospiraceae	CoLow	0.0358445	4.84339	0.064242
k__Bacteria|p__Bacteroidota|c__Bacteroidia|o__Bacteroidales|f__Prevotellaceae	CoLow	0.0355161	4.83167	0.0632504
k__Bacteria|p__Firmicutes|c__Clostridia|o__Oscillospirales|f__Oscillospiraceae|g__UCG-002	CoLow	0.0415069	4.39677	0.0619954
k__Bacteria|p__Spirochaetota	CoLow	0.042659	4.25798	0.0605628
k__Bacteria|p__Spirochaetota|c__Spirochaetia	CoLow	0.042659	4.25798	0.0590487
k__Bacteria|p__Spirochaetota|c__Spirochaetia|o__Spirochaetales	CoLow	0.042659	4.25798	0.0578324
k__Bacteria|p__Spirochaetota|c__Spirochaetia|o__Spirochaetales|f__Spirochaetaceae	CoLow	0.042659	4.25798	0.0564647
k__Bacteria|p__Spirochaetota|c__Spirochaetia|o__Spirochaetales|f__Spirochaetaceae|g__Treponema	CoLow	0.027518	4.25402	0.0559141
k__Bacteria|p__Bacteroidota|c__Bacteroidia|o__Bacteroidales|f__Prevotellaceae|g__Prevotellaceae_NK3B31_group	CoLow	0.0168029	4.24833	0.0547708
k__Bacteria|p__Firmicutes|c__Clostridia|o__Oscillospirales|f__Oscillospiraceae|g__NK4A214_group	CoLow	0.0312097	4.07646	0.0536969
k__Bacteria|p__Bacteroidota|c__Bacteroidia|o__Bacteroidales|f__Prevotellaceae|g__Prevotellaceae_UCG-003	CoLow	0.0306367	4.0336	0.053134
k__Bacteria|p__Bacteroidota|c__Bacteroidia|o__Bacteroidales|f__Prevotellaceae|g__Prevotellaceae_NK3B31_group|s__uncultured_bacterium	CoLow	0.0248887	4.02851	0.0521407
k__Bacteria|p__Bacteroidota|c__Bacteroidia|o__Bacteroidales|f__Prevotellaceae|g__Prevotellaceae_UCG-003|s__uncultured_bacterium	CoLow	0.0368469	3.94241	0.0515264
k__Bacteria|p__Firmicutes|c__Clostridia|o__Oscillospirales|f__UCG-010	CoLow	0.0329905	3.93857	0.0506837
k__Bacteria|p__Firmicutes|c__Clostridia|o__Oscillospirales|f__UCG-010|g__UCG-010	CoLow	0.0329905	3.93857	0.04967
k__Bacteria|p__Bacteroidota|c__Bacteroidia|o__Bacteroidales|f__Prevotellaceae|g__Prevotella|s__uncultured_bacterium	CoLow	0.0296451	3.89503	0.0498517
k__Bacteria|p__Firmicutes|c__Clostridia|o__Lachnospirales|f__Lachnospiraceae|g__Lachnospiraceae_NK4A136_group	CoLow	0.0410315	3.8777	0.0521356
k__Bacteria|p__Firmicutes|c__Clostridia|o__Peptostreptococcales-Tissierellales|f__Anaerovoracaceae|g__Family_XIII_AD3011_group|s__uncultured_organism	CoLow	0.0335176	3.60754	0.0524518
k__Bacteria|p__Firmicutes|c__Clostridia|o__Oscillospirales|f__UCG-010|g__UCG-010|s__uncultured_bacterium	CoLow	0.0341424	3.56688	0.0524291
k__Bacteria|p__Firmicutes|c__Clostridia|o__Oscillospirales|f__Oscillospiraceae|g__UCG-005|s__uncultured_rumen	CoLow	0.0143926	3.52349	0.0520722
k__Bacteria|p__Bacteroidota|c__Bacteroidia|o__Bacteroidales|f__Prevotellaceae|g__Prevotellaceae_NK3B31_group|s__metagenome	CoLow	0.040289	3.40032	0.0511424
k__Bacteria|p__Firmicutes|c__Clostridia|o__Oscillospirales|f__Ruminococcaceae|g__Candidatus_Soleaferrea|s__uncultured_bacterium	CoLow	0.0320481	3.2021	0.0505823
k__Bacteria|p__Firmicutes|c__Clostridia|o__Oscillospirales|f__Ruminococcaceae|g__Eubacterium_siraeum_group	CoLow	0.0129403	3.19682	0.0497102
k__Bacteria|p__Firmicutes|c__Clostridia|o__Oscillospirales|f__Ruminococcaceae|g__Eubacterium_siraeum_group|s__uncultured_bacterium	CoLow	0.018204	3.14212	0.0488676
k__Bacteria|p__Firmicutes|c__Clostridia|o__Oscillospirales|f__Oscillospiraceae|g__NK4A214_group|s__uncultured_bacterium	CoLow	0.023493	3.13627	0.0481405
k__Bacteria|p__Bacteroidota|c__Bacteroidia|o__Bacteroidales|f__Prevotellaceae|g__Prevotellaceae_UCG-003|s__uncultured_Bacteroidales	CoLow	0.033378	2.95449	0.0478441
k__Bacteria|p__Firmicutes|c__Clostridia|o__Oscillospirales|f__Ruminococcaceae|g__Incertae_Sedis|s__uncultured_bacterium	CoLow	0.0418613	2.86511	0.0474753
k__Bacteria|p__Spirochaetota|c__Spirochaetia|o__Spirochaetales|f__Spirochaetaceae|g__Treponema|s__Treponema_berlinense	CoLow	0.0156685	2.81421	0.0467217
k__Bacteria|p__Firmicutes|c__Clostridia|o__Lachnospirales|f__Lachnospiraceae|g__Lachnospiraceae_NK4B4_group	CoLow	0.0225454	2.64421	0.0459917
k__Bacteria|p__Firmicutes|c__Clostridia|o__Lachnospirales|f__Lachnospiraceae|g__Lachnospiraceae_NK4B4_group|s__uncultured_bacterium	CoLow	0.0225454	2.64421	0.0452841
k__Bacteria|p__Firmicutes|c__Clostridia|o__Lachnospirales|f__Lachnospiraceae|g__XBB1006	CoLow	0.0227994	2.56146	0.0472098
k__Bacteria|p__Firmicutes|c__Clostridia|o__Oscillospirales|f__Oscillospiraceae|g__V9D2013_group|s__uncultured_rumen	CoLow	0.0209769	2.45716	0.0469302
k__Bacteria|p__Firmicutes|c__Clostridia|o__Lachnospirales|f__Lachnospiraceae|g__Lachnospiraceae_FCS020_group|s__uncultured_bacterium	CoLow	0.0280554	2.34633	0.0466012
k__Bacteria|p__Firmicutes|c__Clostridia|o__Clostridia_vadinBB60_group|f__Clostridia_vadinBB60_group|g__Clostridia_vadinBB60_group|s__uncultured_organism	CoLow	0.0127883	2.09634	0.0499861
k__Bacteria|p__Proteobacteria|c__Alphaproteobacteria|o__Rhizobiales	JeHigh	0.00960342	4.91605	0.645057
k__Bacteria|p__Proteobacteria|c__Alphaproteobacteria|o__Rhizobiales|f__Rhizobiaceae	JeHigh	0.00628643	4.77449	0.322529
k__Bacteria|p__Proteobacteria|c__Alphaproteobacteria|o__Rhizobiales|f__Rhizobiaceae|g__Allorhizobium-Neorhizobium-Pararhizobium-Rhizobium	JeHigh	0.00628643	4.77184	0.215019
k__Bacteria|p__Proteobacteria|c__Alphaproteobacteria|o__Rhizobiales|f__Beijerinckiaceae	JeHigh	0.00628643	4.3549	0.164089
k__Bacteria|p__Proteobacteria|c__Alphaproteobacteria|o__Rhizobiales|f__Beijerinckiaceae|g__Methylobacterium-Methylorubrum	JeHigh	0.00594681	4.34849	0.154123
k__Bacteria|p__Proteobacteria|c__Gammaproteobacteria|o__Pseudomonadales|f__Moraxellaceae	JeHigh	0.0266642	4.11957	0.128436
k__Bacteria|p__Proteobacteria|c__Gammaproteobacteria|o__Pseudomonadales	JeHigh	0.00875016	4.11757	0.115538
k__Bacteria|p__Firmicutes|c__Negativicutes|o__Veillonellales-Selenomonadales|f__Veillonellaceae|g__Dialister	JeHigh	0.00621146	3.9466	0.101096
k__Bacteria|p__Firmicutes|c__Negativicutes|o__Veillonellales-Selenomonadales|f__Veillonellaceae|g__Dialister|s__Dialister_invisus	JeHigh	0.0222327	3.89794	0.0917951
k__Bacteria|p__Proteobacteria|c__Gammaproteobacteria|o__Pseudomonadales|f__Moraxellaceae|g__Psychrobacter	JeHigh	0.0142268	3.80441	0.0844759
k__Bacteria|p__Proteobacteria|c__Gammaproteobacteria|o__Burkholderiales	JeHigh	0.038225	3.79435	0.0769548
k__Bacteria|p__Firmicutes|c__Clostridia|o__Oscillospirales|f__Ruminococcaceae|g__Faecalibacterium|s__uncultured_bacterium	JeHigh	0.0170831	3.73538	0.0705419
k__Bacteria|p__Bacteroidota|c__Bacteroidia|o__Bacteroidales|f__Prevotellaceae|g__Prevotellaceae_Ga6A1_group	JeHigh	0.0354956	3.70452	0.0657657
k__Bacteria|p__Bacteroidota|c__Bacteroidia|o__Bacteroidales|f__Prevotellaceae|g__Prevotellaceae_Ga6A1_group|s__uncultured_bacterium	JeHigh	0.0354956	3.70452	0.0610681
k__Bacteria|p__Proteobacteria|c__Gammaproteobacteria|o__Pseudomonadales|f__Moraxellaceae|g__Enhydrobacter	JeHigh	0.0268462	3.678	0.0569969
k__Bacteria|p__Proteobacteria|c__Gammaproteobacteria|o__Burkholderiales|f__Comamonadaceae	JeHigh	0.00984658	3.62351	0.0534346
k__Bacteria|p__Bacteroidota|c__Bacteroidia|o__Bacteroidales|f__Rikenellaceae|g__Alistipes	JeHigh	0.0499503	3.5234	0.0502914
k__Bacteria|p__Bacteroidota|c__Bacteroidia|o__Bacteroidales|f__Bacteroidaceae|g__Bacteroides|s__Bacteroides_coprocola	JeHigh	0.00646325	3.41482	0.0474974
k__Bacteria|p__Proteobacteria|c__Gammaproteobacteria|o__Burkholderiales|f__Comamonadaceae|g__Diaphorobacter	JeHigh	0.00646325	3.29526	0.0449976
k__Bacteria|p__Bacteroidota|c__Bacteroidia|o__Bacteroidales|f__Bacteroidaceae|g__Bacteroides|s__Bacteroides_salanitronis	JeHigh	0.0170831	3.28647	0.0430667
k__Bacteria|p__Cyanobacteria|c__Cyanobacteriia	JeHigh	0.00646325	3.27713	0.0418572
k__Bacteria|p__Firmicutes|c__Negativicutes|o__Acidaminococcales|f__Acidaminococcaceae|g__Phascolarctobacterium|s__Phascolarctobacterium_faecium	JeHigh	0.00646325	3.26154	0.0399546
k__Bacteria|p__Proteobacteria|c__Gammaproteobacteria|o__Burkholderiales|f__Comamonadaceae|g__Comamonas	JeHigh	0.00984658	3.2539	0.0382175
k__Bacteria|p__Cyanobacteria|c__Cyanobacteriia|o__Chloroplast	JeHigh	0.00646325	3.24724	0.0366251
k__Bacteria|p__Cyanobacteria|c__Cyanobacteriia|o__Chloroplast|f__Chloroplast	JeHigh	0.00646325	3.24724	0.0351601
k__Bacteria|p__Cyanobacteria|c__Cyanobacteriia|o__Chloroplast|f__Chloroplast|g__Chloroplast	JeHigh	0.00646325	3.24724	0.0338078
k__Bacteria|p__Bacteroidota|c__Bacteroidia|o__Bacteroidales|f__Bacteroidaceae|g__Bacteroides|s__Bacteroides_fragilis	JeHigh	0.0235425	3.14827	0.0325556
k__Bacteria|p__Bacteroidota|c__Bacteroidia|o__Bacteroidales|f__Bacteroidaceae|g__Bacteroides|s__Bacteroides_stercoris	JeHigh	0.00622428	3.12679	0.0313929
k__Bacteria|p__Bacteroidota|c__Bacteroidia|o__Flavobacteriales|f__Weeksellaceae	JeHigh	0.011579	3.1258	0.0303104
k__Bacteria|p__Proteobacteria|c__Gammaproteobacteria|o__Burkholderiales|f__Neisseriaceae	JeHigh	0.00628643	3.11489	0.0293001
k__Bacteria|p__Proteobacteria|c__Gammaproteobacteria|o__Pseudomonadales|f__Moraxellaceae|g__Acinetobacter	JeHigh	0.0290766	3.0973	0.0383878
k__Bacteria|p__Proteobacteria|c__Gammaproteobacteria|o__Xanthomonadales	JeHigh	0.0372976	3.09413	0.0371882
k__Bacteria|p__Proteobacteria|c__Gammaproteobacteria|o__Xanthomonadales|f__Xanthomonadaceae	JeHigh	0.0372976	3.09413	0.0376451
k__Bacteria|p__Proteobacteria|c__Gammaproteobacteria|o__Pseudomonadales|f__Pseudomonadaceae	JeHigh	0.00628643	2.89802	0.0365379
k__Bacteria|p__Proteobacteria|c__Gammaproteobacteria|o__Pseudomonadales|f__Pseudomonadaceae|g__Pseudomonas	JeHigh	0.00628643	2.89802	0.035494
k__Bacteria|p__Proteobacteria|c__Gammaproteobacteria|o__Enterobacterales|f__Enterobacteriaceae|g__Citrobacter	JeHigh	0.0224272	2.83612	0.034508
k__Bacteria|p__Bacteroidota|c__Bacteroidia|o__Flavobacteriales|f__Weeksellaceae|g__Chryseobacterium	JeHigh	0.0279484	2.79521	0.0346244
k__Bacteria|p__Proteobacteria|c__Alphaproteobacteria|o__Caulobacterales	JeHigh	0.0224272	2.77939	0.0343701
k__Bacteria|p__Proteobacteria|c__Alphaproteobacteria|o__Caulobacterales|f__Caulobacteraceae	JeHigh	0.0224272	2.77939	0.0343368
k__Bacteria|p__Proteobacteria|c__Alphaproteobacteria|o__Caulobacterales|f__Caulobacteraceae|g__Brevundimonas	JeHigh	0.0224272	2.77331	0.0334784
k__Bacteria|p__Firmicutes|c__Negativicutes|o__Veillonellales-Selenomonadales|f__Veillonellaceae|g__Dialister|s__Dialister_sp.	JeHigh	0.0347079	2.76589	0.0326618
k__Bacteria|p__Bacteroidota|c__Bacteroidia|o__Bacteroidales|f__Prevotellaceae|g__Paraprevotella	JeHigh	0.0359587	2.641	0.0318841
k__Bacteria|p__Firmicutes|c__Bacilli|o__Bacillales	JeHigh	0.0170831	2.53631	0.0355731
k__Bacteria|p__Firmicutes|c__Bacilli|o__Bacillales|f__Bacillaceae	JeHigh	0.0170831	2.52672	0.0347646
k__Bacteria|p__Proteobacteria|c__Gammaproteobacteria|o__Xanthomonadales|f__Xanthomonadaceae|g__Stenotrophomonas	JeHigh	0.0224272	2.51662	0.0349944
k__Bacteria|p__Bacteroidota|c__Bacteroidia|o__Bacteroidales|f__Bacteroidaceae|g__Bacteroides|s__Bacteroides_ovatus	JeHigh	0.00594681	2.49221	0.0391501
k__Bacteria|p__Bacteroidota|c__Bacteroidia|o__Bacteroidales|f__Bacteroidaceae|g__Bacteroides|s__Bacteroides_dorei	JeHigh	0.0288021	2.47334	0.0384879
k__Bacteria|p__Firmicutes|c__Clostridia|o__Oscillospirales|f__Butyricicoccaceae|g__Butyricicoccus|s__uncultured_bacterium	JeHigh	0.0465313	2.44109	0.0377639
k__Bacteria|p__Firmicutes|c__Clostridia|o__Oscillospirales|f__Oscillospiraceae|g__Oscillibacter|s__uncultured_organism	JeHigh	0.0260559	2.42656	0.0369932
k__Bacteria|p__Proteobacteria|c__Gammaproteobacteria|o__Pseudomonadales|f__Pseudomonadaceae|g__Pseudomonas|s__Pseudomonas_xiamenensis	JeHigh	0.0224272	2.34856	0.0362533
k__Bacteria|p__Deferribacterota	JeHigh	0.0266642	2.31078	0.0369803
k__Bacteria|p__Deferribacterota|c__Deferribacteres	JeHigh	0.0266642	2.31078	0.0362692
k__Bacteria|p__Deferribacterota|c__Deferribacteres|o__Deferribacterales	JeHigh	0.0266642	2.31078	0.0365065
k__Bacteria|p__Deferribacterota|c__Deferribacteres|o__Deferribacterales|f__Deferribacteraceae	JeHigh	0.0266642	2.31078	0.0358305
k__Bacteria|p__Deferribacterota|c__Deferribacteres|o__Deferribacterales|f__Deferribacteraceae|g__Mucispirillum	JeHigh	0.0266642	2.31078	0.035179
k__Bacteria|p__Firmicutes|c__Bacilli|o__Erysipelotrichales|f__Erysipelatoclostridiaceae|g__Erysipelatoclostridium|s__Erysipelatoclostridium_ramosum	JeHigh	0.048385	2.29436	0.0380696
k__Bacteria|p__Bacteroidota|c__Bacteroidia|o__Flavobacteriales|f__Weeksellaceae|g__Bergeyella	JeHigh	0.0224272	2.27771	0.0407596
k__Bacteria|p__Bacteroidota|c__Bacteroidia|o__Bacteroidales|f__Bacteroidaceae|g__Bacteroides|s__Bacteroides_thetaiotaomicron	JeHigh	0.00622428	2.25004	0.0400569
k__Bacteria|p__Bacteroidota|c__Bacteroidia|o__Bacteroidales|f__Rikenellaceae|g__Alistipes|s__Alistipes_inops	JeHigh	0.0252146	2.17559	0.039378
k__Bacteria|p__Actinobacteriota|c__Actinobacteria|o__Micrococcales|f__Micrococcaceae|g__Kocuria	JeHigh	0.0198787	2.16165	0.0387217
k__Bacteria|p__Bacteroidota|c__Bacteroidia|o__Bacteroidales|f__Bacteroidaceae|g__Bacteroides|s__Bacteroides_massiliensis	JeHigh	0.0190777	2.13537	0.0380869
k__Bacteria|p__Firmicutes|c__Bacilli|o__Lactobacillales|f__Streptococcaceae|g__Streptococcus|s__Streptococcus_salivarius	JeHigh	0.00482615	2.11436	0.0374726
k__Bacteria|p__Deinococcota|c__Deinococci|o__Deinococcales	JeHigh	0.00474307	2.01703	0.0368778
k__Bacteria|p__Proteobacteria|c__Alphaproteobacteria|o__Sphingomonadales	JeHigh	0.0310371	2.01015	0.0366288
k__Bacteria|p__Proteobacteria|c__Alphaproteobacteria|o__Sphingomonadales|f__Sphingomonadaceae	JeHigh	0.0310371	2.01015	0.0367408
k__Bacteria|p__Firmicutes|c__Clostridia|o__Oscillospirales|f__Ruminococcaceae|g__Incertae_Sedis|s__uncultured_organism	JeHigh	0.0156757	1.96819	0.0388956
k__Bacteria|p__Bacteroidota|c__Bacteroidia|o__Bacteroidales|f__Prevotellaceae|g__Prevotellaceae_NK3B31_group|s__uncultured_organism	JeHigh	0.0222327	1.93777	0.0387248
k__Bacteria|p__Deinococcota	JeHigh	0.0133284	1.91468	0.0397574
k__Bacteria|p__Deinococcota|c__Deinococci	JeHigh	0.0133284	1.91468	0.0438209
k__Bacteria|p__Proteobacteria|c__Alphaproteobacteria|o__Rhizobiales|f__Rhizobiaceae|g__Shinella	JeHigh	0.0262386	1.87765	0.0431949
k__Bacteria|p__Bacteroidota|c__Bacteroidia|o__Bacteroidales|f__Bacteroidaceae|g__Bacteroides|s__Bacteroides_finegoldii	JeHigh	0.0188758	1.84684	0.0426812
k__Bacteria|p__Deinococcota|c__Deinococci|o__Deinococcales|f__Deinococcaceae	JeHigh	0.00474307	1.79503	0.0423625
k__Bacteria|p__Deinococcota|c__Deinococci|o__Deinococcales|f__Deinococcaceae|g__Deinococcus	JeHigh	0.00474307	1.79503	0.0417822
k__Bacteria|p__Actinobacteriota	JeLow	0.01756	4.66152	0.0412175
k__Bacteria|p__Actinobacteriota|c__Actinobacteria	JeLow	0.0229819	4.59268	0.040668
k__Bacteria|p__Firmicutes|c__Bacilli|o__Lactobacillales|f__Streptococcaceae|g__Streptococcus|s__Streptococcus_suis	JeLow	0.0133009	4.54276	0.0401329
k__Bacteria|p__Firmicutes|c__Clostridia|o__Peptostreptococcales-Tissierellales|f__Peptostreptococcaceae	JeLow	0.0295208	4.50453	0.0396117
k__Bacteria|p__Actinobacteriota|c__Actinobacteria|o__Micrococcales	JeLow	0.0138676	4.45985	0.0391038
k__Bacteria|p__Actinobacteriota|c__Actinobacteria|o__Micrococcales|f__Micrococcaceae	JeLow	0.0138676	4.44724	0.0386088
k__Bacteria|p__Actinobacteriota|c__Actinobacteria|o__Micrococcales|f__Micrococcaceae|g__Rothia	JeLow	0.0132419	4.44446	0.0390692
k__Bacteria|p__Firmicutes|c__Bacilli|o__Lactobacillales|f__Aerococcaceae	JeLow	0.00913448	4.32177	0.0395281
k__Bacteria|p__Firmicutes|c__Bacilli|o__Staphylococcales	JeLow	0.0460958	4.17335	0.040703
k__Bacteria|p__Firmicutes|c__Bacilli|o__Staphylococcales|f__Gemellaceae	JeLow	0.0290766	4.13151	0.0402126
k__Bacteria|p__Firmicutes|c__Bacilli|o__Staphylococcales|f__Gemellaceae|g__Gemella	JeLow	0.0290766	4.13151	0.0397339
k__Bacteria|p__Firmicutes|c__Bacilli|o__Staphylococcales|f__Gemellaceae|g__Gemella|s__uncultured_bacterium	JeLow	0.0170831	4.1307	0.0403434
k__Bacteria|p__Firmicutes|c__Bacilli|o__Lactobacillales|f__Aerococcaceae|g__Facklamia	JeLow	0.00875016	4.08925	0.0408595
k__Bacteria|p__Firmicutes|c__Bacilli|o__Lactobacillales|f__Aerococcaceae|g__Facklamia|s__Facklamia_tabacinasalis	JeLow	0.0222821	4.05096	0.0403899
k__Bacteria|p__Firmicutes|c__Negativicutes|o__Veillonellales-Selenomonadales|f__Veillonellaceae	JeLow	0.0356659	3.99936	0.0399309
k__Bacteria|p__Actinobacteriota|c__Coriobacteriia	JeLow	0.0351906	3.86946	0.0398157
k__Bacteria|p__Actinobacteriota|c__Coriobacteriia|o__Coriobacteriales	JeLow	0.0351906	3.86946	0.0393733
k__Bacteria|p__Actinobacteriota|c__Actinobacteria|o__Corynebacteriales	JeLow	0.0415982	3.858	0.0389406
k__Bacteria|p__Firmicutes|c__Bacilli|o__Lactobacillales|f__Aerococcaceae|g__Ignavigranum	JeLow	0.0142268	3.75175	0.0385174
k__Bacteria|p__Firmicutes|c__Bacilli|o__Lactobacillales|f__Aerococcaceae|g__Ignavigranum|s__uncultured_bacterium	JeLow	0.0142268	3.74608	0.0381032
k__Bacteria|p__Firmicutes|c__Negativicutes|o__Veillonellales-Selenomonadales|f__Veillonellaceae|g__Veillonella	JeLow	0.0172371	3.71577	0.0379622
k__Bacteria|p__Firmicutes|c__Negativicutes|o__Veillonellales-Selenomonadales|f__Selenomonadaceae|g__Megamonas	JeLow	0.00984658	3.70991	0.0375626
k__Bacteria|p__Firmicutes|c__Clostridia|o__Peptostreptococcales-Tissierellales|f__Peptostreptococcales-Tissierellales	JeLow	0.0224272	3.55562	0.0371713
k__Bacteria|p__Patescibacteria|c__Saccharimonadia|o__Saccharimonadales|f__Saccharimonadales	JeLow	0.0260559	3.5031	0.0373848
k__Bacteria|p__Patescibacteria|c__Saccharimonadia|o__Saccharimonadales|f__Saccharimonadales|g__Saccharimonadales	JeLow	0.0260559	3.5031	0.0370033
k__Bacteria|p__Bacteroidota|c__Bacteroidia|o__Bacteroidales|f__Bacteroidaceae|g__Bacteroides|s__Bacteroides_uniformis	JeLow	0.0395586	3.46467	0.0366296
k__Bacteria|p__Verrucomicrobiota|c__Verrucomicrobiae	JeLow	0.0429235	3.35488	0.0362633
k__Bacteria|p__Verrucomicrobiota|c__Verrucomicrobiae|o__Verrucomicrobiales	JeLow	0.0429235	3.34954	0.0359042
k__Bacteria|p__Verrucomicrobiota|c__Verrucomicrobiae|o__Verrucomicrobiales|f__Akkermansiaceae	JeLow	0.0429235	3.34954	0.0355522
k__Bacteria|p__Verrucomicrobiota|c__Verrucomicrobiae|o__Verrucomicrobiales|f__Akkermansiaceae|g__Akkermansia	JeLow	0.0429235	3.34954	0.0352071
k__Bacteria|p__Verrucomicrobiota|c__Verrucomicrobiae|o__Verrucomicrobiales|f__Akkermansiaceae|g__Akkermansia|s__Akkermansia_muciniphila	JeLow	0.00984658	3.34785	0.0351066
k__Bacteria|p__Proteobacteria|c__Alphaproteobacteria|o__Rhodobacterales	JeLow	0.0245415	3.31022	0.0361998
k__Bacteria|p__Proteobacteria|c__Alphaproteobacteria|o__Rhodobacterales|f__Rhodobacteraceae	JeLow	0.0245415	3.31022	0.0358804
k__Bacteria|p__Proteobacteria|c__Alphaproteobacteria|o__Rhodobacterales|f__Rhodobacteraceae|g__Paracoccus	JeLow	0.0245415	3.31022	0.0366083
k__Bacteria|p__Bacteroidota|c__Bacteroidia|o__Flavobacteriales	JeLow	0.00941987	3.18721	0.036615
k__Bacteria|p__Actinobacteriota|c__Actinobacteria|o__Bifidobacteriales	JeLow	0.00913448	3.09406	0.0362791
k__Bacteria|p__Actinobacteriota|c__Actinobacteria|o__Bifidobacteriales|f__Bifidobacteriaceae	JeLow	0.00913448	3.09406	0.0359493
k__Bacteria|p__Actinobacteriota|c__Actinobacteria|o__Bifidobacteriales|f__Bifidobacteriaceae|g__Bifidobacterium	JeLow	0.00913448	3.09111	0.0361696
k__Bacteria|p__Firmicutes|c__Bacilli|o__Lactobacillales|f__Aerococcaceae|g__Dolosicoccus	JeLow	0.0258376	2.93328	0.037688
k__Bacteria|p__Firmicutes|c__Bacilli|o__Lactobacillales|f__Aerococcaceae|g__Dolosicoccus|s__Dolosicoccus_paucivorans	JeLow	0.0258376	2.92253	0.0373544
k__Bacteria|p__Firmicutes|c__Clostridia|o__Monoglobales|f__Monoglobaceae|g__Monoglobus|s__uncultured_organism	JeLow	0.0377258	2.85951	0.0414059
k__Bacteria|p__Firmicutes|c__Clostridia|o__Lachnospirales|f__Lachnospiraceae|g__Lachnoclostridium|s__uncultured_organism	JeLow	0.0465856	2.85487	0.0416168
k__Bacteria|p__Firmicutes|c__Clostridia|o__Peptostreptococcales-Tissierellales|f__Peptostreptococcales-Tissierellales|g__Peptoniphilus	JeLow	0.0258376	2.7846	0.041258
k__Bacteria|p__Proteobacteria|c__Gammaproteobacteria|o__Burkholderiales|f__Alcaligenaceae	JeLow	0.00628643	2.76618	0.0412598
k__Bacteria|p__Actinobacteriota|c__Actinobacteria|o__Bifidobacteriales|f__Bifidobacteriaceae|g__Bifidobacterium|s__Bifidobacterium_longum	JeLow	0.00633334	2.73204	0.0409101
k__Bacteria|p__Bacteroidota|c__Bacteroidia|o__Flavobacteriales|f__Flavobacteriaceae	JeLow	0.0279656	2.6576	0.040761
k__Bacteria|p__Patescibacteria|c__Saccharimonadia|o__Saccharimonadales|f__Saccharimonadaceae|g__TM7a	JeLow	0.00566629	2.62429	0.0407532
k__Bacteria|p__Patescibacteria|c__Saccharimonadia|o__Saccharimonadales|f__Saccharimonadaceae|g__TM7a|s__uncultured_bacterium	JeLow	0.00566629	2.62429	0.0419213
k__Bacteria|p__Firmicutes|c__Clostridia|o__Lachnospirales|f__Lachnospiraceae|g__Lachnospiraceae_UCG-007	JeLow	0.0170831	2.45654	0.0415776
k__Bacteria|p__Firmicutes|c__Clostridia|o__Lachnospirales|f__Lachnospiraceae|g__Lachnospiraceae_UCG-007|s__uncultured_bacterium	JeLow	0.0170831	2.45654	0.0417131
k__Bacteria|p__Proteobacteria|c__Gammaproteobacteria|o__Pasteurellales|f__Pasteurellaceae|g__Haemophilus	JeLow	0.00607468	2.43924	0.0419242
k__Bacteria|p__Bacteroidota|c__Bacteroidia|o__Flavobacteriales|f__Flavobacteriaceae|g__Flavobacterium	JeLow	0.0266642	2.35302	0.0430397
k__Bacteria|p__Firmicutes|c__Bacilli|o__Lactobacillales|f__Enterococcaceae	JeLow	0.0260559	2.25496	0.0448996
k__Bacteria|p__Firmicutes|c__Bacilli|o__Lactobacillales|f__Enterococcaceae|g__Enterococcus	JeLow	0.0260559	2.25496	0.0459653
k__Bacteria|p__Proteobacteria|c__Gammaproteobacteria|o__Xanthomonadales|f__Xanthomonadaceae|g__Luteimonas	JeLow	0.0470999	2.25161	0.0456062
k__Bacteria|p__Bacteroidota|c__Bacteroidia|o__Sphingobacteriales	JeLow	0.00646325	2.2035	0.0452527
k__Bacteria|p__Actinobacteriota|c__Coriobacteriia|o__Coriobacteriales|f__Atopobiaceae|g__Olsenella|s__uncultured_bacterium	JeLow	0.0133284	2.16483	0.0449046
k__Bacteria|p__Bacteroidota|c__Bacteroidia|o__Sphingobacteriales|f__Sphingobacteriaceae	JeLow	0.00646325	2.16126	0.0478552
k__Bacteria|p__Bacteroidota|c__Bacteroidia|o__Sphingobacteriales|f__Sphingobacteriaceae|g__Sphingobacterium	JeLow	0.00646325	2.16126	0.0479413
k__Bacteria|p__Actinobacteriota|c__Actinobacteria|o__Corynebacteriales|f__Mycobacteriaceae	JeLow	0.0262386	2.12094	0.0476364
k__Bacteria|p__Actinobacteriota|c__Actinobacteria|o__Corynebacteriales|f__Mycobacteriaceae|g__Mycobacterium	JeLow	0.0262386	2.12094	0.0478028
k__Bacteria|p__Planctomycetota|c__Planctomycetes|o__Gemmatales	JeLow	0.0112474	1.95123	0.0487434
k__Bacteria|p__Planctomycetota|c__Planctomycetes|o__Gemmatales|f__Gemmataceae	JeLow	0.0112474	1.95123	0.0499503

## Sheet: Supplementary Table 5
Supplementary Table 5 : The basic statistics of mRNA-seq data
Sample name	Raw reads	Clean reads	Clean bases	Q20%	Q30%	GC content%	Total mapped
Ce_H_1	104201536	102214308	15.33	97.43	93.07	47.52	26510639 (25.94%)
Ce_H_2	93169196	91536272	13.73	97.18	92.43	46.93	83736631 (91.48%)
Ce_H_3	84305072	83011120	12.45	97.1	92.27	49.9	67570105 (81.4%)
Ce_L_1	85778066	83420570	12.51	96.74	91.47	49.39	57743332 (69.22%)
Ce_L_2	82040176	80703300	12.11	96.88	91.59	48.82	70838387 (87.78%)
Ce_L_3	86356356	84482686	12.67	96.77	91.48	48.02	69216935 (81.93%)
Co_H_1	88706026	87291476	13.09	97.12	92.24	49.13	74345864 (85.17%)
Co_H_2	87635574	86408168	12.96	96.88	91.76	49.28	76166704 (88.15%)
Co_H_3	82954846	81690816	12.25	97.02	92.12	47.5	67138851 (82.19%)
Co_L_1	107475736	105492828	15.82	97.55	93.31	47.45	57206222 (54.23%)
Co_L_2	80084074	78696370	11.8	97.42	93.05	50.02	71770215 (91.2%)
Co_L_3	87032680	85624916	12.84	97.04	92.2	48.31	74264031 (86.73%)
Je_H_1	82821048	81451380	12.22	97.11	92.18	47.56	75113721 (92.22%)
Je_H_2	82741460	81356632	12.2	97.36	92.84	47.91	75416838 (92.7%)
Je_H_3	93495192	92106158	13.82	96.88	91.7	46.58	84765783 (92.03%)
Je_L_1	87120980	85746026	12.86	96.73	91.32	47.23	78403660 (91.44%)
Je_L_2	107178848	104778392	15.72	96.65	91.43	47.36	95686343 (91.32%)
Je_L_3	82907564	81455234	12.22	96.68	91.26	46.35	74832000 (91.87%)

## Sheet: Supplementary Table 6
Supplementary Table 6 : high-fatness and low-fatness differentially expressed genes (mRNA)
region	gene_id	gene_name	gene_locus	Lowfatness_FPKM	Highfatness_FPKM	log2FoldChange	pvalue	qvalue
Jejunum	ENSSSCG00000036156	RBM12	chr17:38982708-38997242	0	15.1886	-14.8035	9.09e-86	2.67e-81
Jejunum	ENSSSCG00000022080	RHOA	chr13:31917519-31991207	46.3214	12.1353	1.91732	2.22e-09	2.17e-05
Jejunum	ENSSSCG00000038058	RAD51AP2	chr3:120244120-120728969	3.05485	0.0734353	5.17039	3.87e-08	0.000227163
Jejunum	ENSSSCG00000034756	PLB1	chr3:110605921-110777709	4.7345	0.427524	3.31573	1.76e-07	0.00086057
Jejunum	ENSSSCG00000040333	NUP62	chr6:54921627-54923227	3.16922	0	10.6349	2.23e-07	0.000934699
Jejunum	ENSSSCG00000040522	ENSSSCG00000040522	chr14:48773078-48788074	0.000171333	27.7953	-10.0201	4.65e-06	0.0119082
Jejunum	ENSSSCG00000031904	UGT8	chr8:108230635-108418077	17.8869	7.9435	1.49885	4.86e-06	0.0119082
Jejunum	ENSSSCG00000008615	VSNL1	chr3:120177895-120358953	1.10864	0.0268893	4.06466	3.91e-05	0.0630666
Jejunum	ENSSSCG00000038549	ZFP36L2	chr3:97200342-97207305	13.827	1.42674	3.28026	4.08e-05	0.0630666
Jejunum	ENSSSCG00000016763	GLI3	chr18:52403145-52695397	2.92011	1.48717	2.29142	5.28e-05	0.0775389
Jejunum	ENSSSCG00000040842	-	chr13:113193887-113415532	2.86497	0.881029	1.742	5.75e-05	0.0790772
Jejunum	ENSSSCG00000009633	ENSSSCG00000009633	chr14:7256593-7358673	19.4363	10.6311	1.3031	6.73e-05	0.0790772
Jejunum	ENSSSCG00000031282	ENSSSCG00000031282	AEMK02000207.1:16072-18468	0.0108553	8.61429	-7.78479	8.7e-05	0.0977624
Jejunum	ENSSSCG00000039803	ENSSSCG00000039803	chr9:10541283-10542795	4.69373	0	11.2611	0.000108652	0.10461
Jejunum	ENSSSCG00000037658	ENSSSCG00000037658	chr2:149543504-149575793	0.738219	0.552086	-2.53135	0.000117138	0.10461
Jejunum	ENSSSCG00000009673	ENSSSCG00000009673	chr14:11773751-11826153	10.2141	4.22842	1.25472	0.000117503	0.10461
Jejunum	ENSSSCG00000036825	ENSSSCG00000036825	AEMK02000207.1:47720-48454	0.0693393	0.978961	-3.72414	0.000122729	0.106048
Jejunum	ENSSSCG00000032605	ENSSSCG00000032605	chr15:83293608-83298240	0.365568	0	8.03522	0.000194781	0.154661
Jejunum	ENSSSCG00000009798	B3GNT4	chr14:30520216-30521286	0.485707	0.0157857	4.43955	0.00020525	0.15673
Jejunum	ENSSSCG00000008032	ENSSSCG00000008032	chr3:40596380-40598482	0.0226307	0.485366	-3.9508	0.000208055	0.15673
Jejunum	ENSSSCG00000012118	TLR8	chrX:9601178-9651715	3.68203	295.815	-3.5852	0.000226068	0.166041
Jejunum	ENSSSCG00000023550	IL1RL2	chr3:51980026-52011602	0.00929867	0.254076	-4.41153	0.000239062	0.171302
Jejunum	ENSSSCG00000033472	-	chr1:129102985-129142213	0.00623067	0.300734	-4.57743	0.000253982	0.177661
Jejunum	ENSSSCG00000029160	ENSSSCG00000029160	chr7:23915072-23929754	23.4721	9.44853	1.3018	0.000273084	0.181361
Jejunum	ENSSSCG00000005915	MAF1	chr4:597409-600457	1.81875	0	9.98521	0.000275195	0.181361
Jejunum	ENSSSCG00000008141	ST6GAL2	chr3:48600891-48723779	2.59908	0.755844	2.72847	0.000277792	0.181361
Jejunum	ENSSSCG00000036626	ENSSSCG00000036626	chr2:134358332-134363448	0.0529507	0.365764	-2.7631	0.000290953	0.185824
Jejunum	ENSSSCG00000040651	-	AEMK02000525.1:204781-299100	25.3365	99.1452	-2.14236	0.000314113	0.192257
Jejunum	ENSSSCG00000036792	-	chr2:75593339-75627362	0.585863	0.0187053	4.69382	0.000370085	0.21694
Jejunum	ENSSSCG00000028674	ENSSSCG00000028674	chr9:68025553-68065152	0.339474	3.62128	-3.37737	0.000390177	0.21694
Jejunum	ENSSSCG00000000983	-	chr5:646447-662557	0	0.0641537	-6.796	0.000393892	0.21694
Jejunum	ENSSSCG00000034773	ENSSSCG00000034773	chr12:61506577-61507870	0	0.164898	-6.34962	0.000419621	0.21694
Jejunum	ENSSSCG00000006588	S100A9	chr4:96235327-96239285	0.0216987	0.241686	-3.44406	0.000455193	0.227432
Jejunum	ENSSSCG00000040910	APOH	chr12:12826786-12839175	0.558017	3.88855	-2.59746	0.000529036	0.250686
Jejunum	ENSSSCG00000039146	ENSSSCG00000039146	AEMK02000525.1:32398-235591	12.8481	54.3935	-2.15381	0.000561225	0.257629
Jejunum	ENSSSCG00000028304	ZFP36L1	chr7:92488010-92495547	1.84474	8.86986	-2.41683	0.000682536	0.303835
Jejunum	XLOC_002331	XLOC_002331	AEMK02000260.1:42284-59969	0.0820027	1.92204	-3.93376	0.000692908	0.303835
Jejunum	ENSSSCG00000001988	ADCY4	chr7:74956245-74974201	9.97657	3.54223	1.43982	0.000723958	0.312782
Jejunum	ENSSSCG00000009332	TEX26	chr11:7562956-7588560	0.0644073	0.256191	-2.27795	0.000770298	0.31795
Jejunum	ENSSSCG00000009004	SFRP2	chr8:75337106-75347522	0	0.0606043	-6.51088	0.000779209	0.31795
Jejunum	ENSSSCG00000039637	-	chrX:114575052-114919447	1.18135	0.150152	2.36768	0.000792866	0.319091
Jejunum	ENSSSCG00000027118	-	chr18:13998177-14058302	18.4628	8.38502	1.12248	0.000816177	0.319978
Jejunum	ENSSSCG00000002530	CINP	AEMK02000452.1:1141194-1168227	13.4055	127.081	-2.14128	0.000816854	0.319978
Jejunum	ENSSSCG00000024860	ENSSSCG00000024860	chr14:49050166-49122398	0.406774	3.20055	-2.66095	0.000881962	0.340936
Jejunum	ENSSSCG00000035493	SACS	chr11:2379695-2456664	0.464929	1.58144	-1.76589	0.000915729	0.345565
Jejunum	ENSSSCG00000008334	MXD1	chr3:72517837-72545288	8.02367	2.87664	1.28179	0.000950954	0.353647
Jejunum	ENSSSCG00000000958	DYRK2	chr5:32047643-32064222	4.98281	13.3229	-1.67388	0.00105081	0.369351
Jejunum	ENSSSCG00000008115	ENSSSCG00000008115	chr3:46223615-46242047	0	0.127591	-6.08028	0.00105089	0.369351
Jejunum	ENSSSCG00000036983	ENSSSCG00000036983	AEMK02000452.1:3657968-3660481	25.4535	54.1392	-1.10837	0.00106837	0.369351
Jejunum	ENSSSCG00000022705	SALL2	chr7:77638836-77653376	0.235459	0.529215	-1.90816	0.00109377	0.369355
Jejunum	ENSSSCG00000031818	-	chr9:102359608-102563827	6.08459	3.63798	1.09369	0.00127069	0.419115
Jejunum	ENSSSCG00000011349	NPG3	chr13:30931935-30987976	0	0.233282	-6.33777	0.00132955	0.420259
Jejunum	ENSSSCG00000003390	SLC2A7	chr6:69478272-69503994	16.7666	6.22454	1.43517	0.00138366	0.428198
Jejunum	ENSSSCG00000021579	ENSSSCG00000021579	chr3:69250672-69254051	0.010193	0.359919	-5.05388	0.00143211	0.433113
Jejunum	ENSSSCG00000024748	THUMPD1	chr3:25285967-25295347	6.52262	13.1677	-1.02861	0.00151444	0.448721
Jejunum	ENSSSCG00000039961	ENSSSCG00000039961	chr12:60159098-60162314	0	0.10341	-5.95734	0.00157464	0.453544
Jejunum	ENSSSCG00000001441	ENSSSCG00000001441	chr7:24274149-24286960	42.7012	18.0347	1.23547	0.00166846	0.471323
Jejunum	ENSSSCG00000037283	-	chr1:235600474-235763536	0	0.083613	-6.3302	0.00171687	0.480381
Jejunum	ENSSSCG00000007527	EDN3	chr17:59418758-59458087	9.62867	5.43548	1.17105	0.00176187	0.488243
Jejunum	ENSSSCG00000021657	SATB2	chr15:102964469-103172289	2.66203	1.32474	1.17845	0.00181876	0.490216
Jejunum	ENSSSCG00000037429	ENSSSCG00000037429	chrY:4758466-4783794	0.308085	0	8.21675	0.00198124	0.524385
Jejunum	ENSSSCG00000007807	CD19	chr3:18572975-18625338	0.069263	0.55406	-2.71971	0.00204517	0.536474
Jejunum	ENSSSCG00000030694	PKP1	chr10:23689355-23735976	1.22661	0.373162	1.70898	0.00210472	0.547209
Jejunum	ENSSSCG00000010948	CTSL	chr10:27666976-27675171	1.82951	4.81827	-1.42628	0.00216155	0.554814
Jejunum	ENSSSCG00000024024	CX3CR1	chr13:23944369-23957486	0.18099	0.673433	-1.8925	0.00234312	0.574248
Jejunum	ENSSSCG00000040540	-	chr7:20721446-20887693	35.2203	176.825	-2.23086	0.00235289	0.574248
Jejunum	ENSSSCG00000011877	CD86	chr13:138427532-138504306	4.5475	10.6806	-1.27345	0.00236509	0.574248
Jejunum	ENSSSCG00000016135	CPO	chr15:110162606-110201623	21.6693	4.0558	2.57209	0.00239131	0.575855
Jejunum	ENSSSCG00000018026	ENSSSCG00000018026	chr12:58896154-58923072	0.086355	0.562573	-2.70068	0.00265809	0.627276
Jejunum	ENSSSCG00000039269	SHLD1	chr17:14571835-14711807	4.24057	3.48144	1.15926	0.0029046	0.665841
Jejunum	ENSSSCG00000006064	SNX31	chr4:36303312-36390080	0.0779103	0.615202	-2.34273	0.00293774	0.665841
Jejunum	ENSSSCG00000012076	MX2	chr13:204798302-204831975	3.72759	8.06248	-1.12207	0.00295012	0.665841
Jejunum	ENSSSCG00000017638	TSPOAP1	chr12:34581657-34742462	0.533215	0.154526	2.46955	0.00303467	0.675421
Jejunum	ENSSSCG00000000598	SLC15A5	chr5:56345871-56451367	5.46708	2.52746	1.12482	0.00314544	0.684055
Jejunum	ENSSSCG00000015916	-	chr15:73135583-73446651	0.687204	0.271911	2.03406	0.0031666	0.684055
Jejunum	ENSSSCG00000040534	-	chr4:91833826-91839437	0.0630563	0.391887	-2.31541	0.00326994	0.694573
Jejunum	ENSSSCG00000025273	CYP11A1	chr7:59175820-59188720	0	0.093767	-5.78448	0.0034032	0.701367
Jejunum	ENSSSCG00000005180	BNC2	chr1:205925074-206381334	0.610986	1.29032	-1.8973	0.00351579	0.709602
Jejunum	ENSSSCG00000024236	MMP17	chr14:23481227-23506919	0.014024	0.141344	-3.00386	0.0035923	0.709602
Jejunum	ENSSSCG00000032419	-	AEMK02000566.1:148777-221910	7.30941	18.7844	-1.69492	0.0037313	0.725974
Jejunum	ENSSSCG00000006545	CHRNB2	chr4:95198713-95211084	0.00579933	0.0571523	-3.01808	0.00394316	0.747114
Jejunum	ENSSSCG00000039276	UGT2B31	chr8:66251464-66372602	1.45877	17.611	-4.14784	0.00401077	0.750525
Jejunum	ENSSSCG00000003763	IFI44	chr6:134633961-134650811	3.69121	8.54941	-1.25902	0.00406921	0.751882
Jejunum	XLOC_425466	XLOC_425466	chr6:56476970-56489128	8.75666	2.90579	1.51946	0.00411473	0.755542
Jejunum	ENSSSCG00000024467	SHISA6	chr12:55646944-56019172	1.06421	0.20776	2.14908	0.00418142	0.763019
Jejunum	ENSSSCG00000024911	ENSSSCG00000024911	chr6:18650323-18657676	3370.51	1364.04	1.28393	0.00426419	0.772481
Jejunum	ENSSSCG00000036118	-	chr8:66251460-66298284	0.481325	4.37271	-3.17496	0.00446354	0.789965
Jejunum	ENSSSCG00000000207	ENSSSCG00000000207	chr5:15774938-15775449	222.078	413.857	-0.908205	0.00472924	0.801773
Jejunum	XLOC_328805	XLOC_328805	chr3:202336-210347	1.95024	0.753386	1.36065	0.0047358	0.801773
Jejunum	ENSSSCG00000031848	-	AEMK02000525.1:55225-235591	16.0407	51.1352	-1.73079	0.00475548	0.801773
Jejunum	ENSSSCG00000006569	SLC27A3	chr4:95898432-95903381	0.123577	0.61138	-2.24304	0.00481541	0.801773
Jejunum	XLOC_462588	XLOC_462588	chr7:29591636-29609039	0.189146	0.659816	-1.81358	0.00490087	0.801773
Jejunum	ENSSSCG00000021812	MS4A1	chr2:11216238-11229060	0.644713	2.57399	-2.05047	0.00519152	0.83293
Jejunum	ENSSSCG00000037214	ENSSSCG00000037214	chr14:48943274-49010871	41.7505	101.788	-1.25171	0.00558046	0.872065
Jejunum	ENSSSCG00000012347	ALAS2	chrX:47871459-47896038	0.234516	1.03143	-2.11397	0.00565643	0.879261
Jejunum	ENSSSCG00000036086	PAX5	chr1:237575059-237785158	0.0655717	0.519723	-3.06224	0.00579379	0.885197
Jejunum	ENSSSCG00000016131	ADAM23	chr15:109695276-109886057	0.332876	1.05915	-1.66571	0.00580126	0.885197
Jejunum	ENSSSCG00000007678	COL26A1	chr3:9003727-9162591	0.493787	0.0289023	3.6369	0.00599097	0.888841
Jejunum	ENSSSCG00000021813	SLC26A3	chr9:107471701-107510620	8.33008	3.19402	1.32262	0.00602657	0.888841
Jejunum	ENSSSCG00000010649	VWA2	chr14:124594325-124627360	0.00653133	0.103994	-3.78797	0.00606706	0.888841
Jejunum	ENSSSCG00000005313	CCDC107	chr1:236380141-236383666	37.7449	68.3531	-0.883189	0.00616787	0.888841
Jejunum	ENSSSCG00000002990	CNTD2	chr6:48492593-48553929	0.148112	0.028381	4.65483	0.00619601	0.888841
Jejunum	ENSSSCG00000024718	RIBC2	chr5:3964331-3976359	0.0452947	0	5.77957	0.00623032	0.888841
Jejunum	XLOC_053569	XLOC_053569	chr1:58218443-58281713	0.100747	0.417147	-1.82616	0.00627449	0.888841
Jejunum	ENSSSCG00000032289	ENSSSCG00000032289	chr15:121504823-121507141	0.0986073	0.785674	-2.82155	0.00631603	0.888841
Jejunum	ENSSSCG00000011403	NAA80	chr13:32793572-32796519	0	0.382298	-7.42195	0.00641417	0.888841
Jejunum	ENSSSCG00000034887	HAPLN4	chr2:58617322-58634450	7.9759	3.84547	1.04972	0.00644274	0.888841
Jejunum	ENSSSCG00000010487	-	chr14:106445670-106459195	0.393211	2.10149	-2.36676	0.00645641	0.888841
Jejunum	ENSSSCG00000035617	-	chr9:119858097-119896385	8.10321	3.77775	1.00014	0.00647924	0.888841
Jejunum	ENSSSCG00000011059	MYO3A	chr10:49395513-49608125	0.733547	0.176462	1.82838	0.00650512	0.888841
Jejunum	ENSSSCG00000005953	KCNQ3	chr4:8721328-8970114	0.126816	0.491236	-1.86649	0.00661809	0.888841
Jejunum	ENSSSCG00000007650	STAG3	chr3:8176937-8230283	0.986386	0.480495	1.4311	0.00663464	0.888841
Jejunum	ENSSSCG00000032990	ENSSSCG00000032990	AEMK02000422.1:7330-76285	130.401	68.7207	1.10109	0.00670253	0.888841
Jejunum	ENSSSCG00000029553	-	chr12:820097-918155	4.87707	1.79264	1.06467	0.00672107	0.888841
Jejunum	ENSSSCG00000007978	ENSSSCG00000007978	chr3:41482260-41487800	5.69141	17.1053	-1.63486	0.00677226	0.888841
Jejunum	ENSSSCG00000031905	KCNS3	chr3:119951097-119989366	0.436029	1.43207	-1.77155	0.0068467	0.888841
Jejunum	ENSSSCG00000034689	GPIHBP1	chr4:1252750-1257556	0.100928	0.438962	-1.9745	0.00689038	0.888841
Jejunum	XLOC_169000	XLOC_169000	chr13:146750485-146769512	0.0323167	0.677946	-4.06558	0.00697617	0.892533
Jejunum	ENSSSCG00000004803	ACTC1	chr1:136281119-136286631	0.333075	1.1083	-1.76735	0.00699749	0.892533
Jejunum	ENSSSCG00000034036	ENSSSCG00000034036	AEMK02000682.1:1393127-1425625	0.002677	0.040304	-3.98328	0.00701777	0.892533
Jejunum	ENSSSCG00000012941	SLC29A2	chr2:6027079-6037478	0	0.029145	-5.74264	0.00719881	0.90382
Jejunum	ENSSSCG00000011528	IL5RA	chr13:59648489-59690184	0.388769	1.09989	-1.75589	0.00730406	0.906919
Jejunum	ENSSSCG00000039089	ENSSSCG00000039089	chr16:79887790-79935556	3.80839	1.8932	1.129	0.00732055	0.906919
Jejunum	ENSSSCG00000023762	TRPM2	chr13:207211916-207264982	0.019989	0.0919987	-2.20135	0.00746179	0.906919
Jejunum	ENSSSCG00000014443	CAMK2A	chr2:151248358-151308700	0.00589	0.067784	-3.65327	0.00746489	0.906919
Jejunum	ENSSSCG00000040436	-	chr13:92050551-92073413	0.955106	0.371892	1.73986	0.00747045	0.906919
Jejunum	ENSSSCG00000040980	ENSSSCG00000040980	chr8:66060640-66323909	10.4922	52.8247	-2.27342	0.00779669	0.912731
Jejunum	ENSSSCG00000023612	ENSSSCG00000023612	chr12:15377589-15386730	1.66052	0.422857	1.93999	0.00786514	0.912731
Jejunum	ENSSSCG00000009347	ENSSSCG00000009347	chr11:9427236-9480636	0.0975487	0.295232	-1.6095	0.00788942	0.912731
Jejunum	ENSSSCG00000027568	BLK	chr14:14688908-14745981	0.174562	0.730418	-2.02161	0.0078946	0.912731
Jejunum	ENSSSCG00000004332	BACH2	chr1:57899809-58281713	0.616322	1.87104	-1.48582	0.00806681	0.922159
Jejunum	ENSSSCG00000021342	QRICH2	chr12:5176926-5201183	0.238319	0.00180067	3.71574	0.00818048	0.924363
Jejunum	ENSSSCG00000014725	HBB	chr9:4800293-4801945	39.0909	109.574	-1.50556	0.00844955	0.943876
Jejunum	ENSSSCG00000040545	-	chr11:11879921-12154139	0	0.198358	-5.45348	0.0086552	0.94906
Jejunum	ENSSSCG00000034801	DNAJB7	chr5:7557458-7582881	15.0805	6.67463	1.13608	0.00874421	0.94906
Jejunum	ENSSSCG00000027849	CNR2	chr6:81659186-81692550	0.036331	0.284421	-2.88137	0.00875552	0.94906
Jejunum	ENSSSCG00000024930	ENSSSCG00000024930	chr13:32396230-32399982	0.710886	0.235557	1.55712	0.0088095	0.94906
Jejunum	ENSSSCG00000035765	-	AEMK02000525.1:57074-235349	3.58379	13.1937	-1.81425	0.00881775	0.94906
Jejunum	ENSSSCG00000011280	VIPR1	chr13:25989808-26076585	6.56317	4.10279	0.926062	0.00900502	0.94906
Jejunum	ENSSSCG00000009662	STMN4	chr14:10957879-11042346	0.882093	1.29218	-2.44472	0.0091421	0.955221
Jejunum	ENSSSCG00000006713	ADAM30	chr4:101314710-101316893	0	0.044025	-5.43011	0.00919366	0.955221
Jejunum	ENSSSCG00000033813	-	AEMK02000566.1:63612-89948	12.6201	58.7644	-2.34589	0.00920139	0.955221
Jejunum	ENSSSCG00000017376	MEOX1	chr12:19431029-19452810	0.00566133	0.0626813	-3.34316	0.0093151	0.956853
Jejunum	XLOC_541350	XLOC_541350	chr9:23160874-23176491	0.81169	0.388133	1.05709	0.00931646	0.956853
Jejunum	XLOC_558586	XLOC_558586	chrX:31939081-31989019	0	0.122824	-5.50846	0.0094441	0.956853
Jejunum	ENSSSCG00000007306	CPNE1	chr17:38956478-38997264	19.5417	13.9609	0.813478	0.00953768	0.962913
Jejunum	ENSSSCG00000036445	ENSSSCG00000036445	chr8:73071223-73079375	0.267368	1.28883	-2.34743	0.00959487	0.964722
Jejunum	ENSSSCG00000006457	FCRL3	chr4:92460862-92504890	1.07046	1.98709	-1.12991	0.00964955	0.964722
Jejunum	ENSSSCG00000031831	CADM1	chr9:42643673-42985554	3.97159	4.82692	-1.20971	0.00965412	0.964722
Jejunum	ENSSSCG00000037918	ADIRF	chr14:87928820-87930854	0.776066	5.69511	-2.86815	0.00985351	0.966193
Jejunum	ENSSSCG00000014149	MEF2C	chr2:96122044-96296902	5.41528	10.0179	-0.988207	0.0100021	0.966193
Jejunum	ENSSSCG00000036158	TRAM1L1	chr8:106283243-106289490	0.011272	0.0707933	-2.52662	0.0101627	0.968934
Jejunum	ENSSSCG00000034820	MAFA	chr4:1091245-1092332	0.0986043	0	5.38244	0.0101846	0.968934
Jejunum	ENSSSCG00000037921	-	AEMK02000566.1:23556-48117	19.2729	37.5846	-1.14792	0.0101879	0.968934
Jejunum	ENSSSCG00000013252	F2	chr2:15793262-15819129	0.136729	0.0172287	2.61748	0.0104558	0.978629
Jejunum	ENSSSCG00000012077	MX1	chr13:204847561-204868477	4.98338	10.1472	-1.06099	0.0104595	0.978629
Jejunum	ENSSSCG00000005498	PAPPA	chr1:256545163-256780763	0.92868	2.1284	-1.19417	0.0107628	1
Jejunum	ENSSSCG00000035816	ENSSSCG00000035816	chr17:33747089-33775264	0	0.351162	-6.02896	0.0107986	1
Jejunum	ENSSSCG00000038350	KISS1	chr9:64834824-64853609	1.50776	0.520803	1.51969	0.010925	1
Jejunum	ENSSSCG00000039684	PGPEP1	chr2:59448259-59484758	5.8855	5.48892	0.860268	0.010973	1
Jejunum	ENSSSCG00000005269	TRPM6	chr1:227811237-228017132	7.91285	4.24533	0.930822	0.0110104	1
Jejunum	ENSSSCG00000002341	PAPLN	chr7:96583916-96625053	0.250978	0.718277	-1.53703	0.0110422	1
Jejunum	ENSSSCG00000035077	INHBA	chr18:52884631-52905213	0.207042	0.577169	-1.47884	0.0111377	1
Jejunum	ENSSSCG00000025515	ENSSSCG00000025515	chr13:67262752-67263609	0.803946	0.164987	2.14979	0.0111734	1
Jejunum	ENSSSCG00000006450	CD1E	chr4:92012790-92020937	2.25028	5.26806	-1.18509	0.0111846	1
Jejunum	ENSSSCG00000037364	ENSSSCG00000037364	chr12:742005-744644	0.0800963	0.582571	-2.62295	0.0112464	1
Jejunum	ENSSSCG00000009953	-	chr14:42995654-43186729	6.24096	3.18989	0.90645	0.0113866	1
Jejunum	ENSSSCG00000036408	PRAME	chr14:48760065-49011033	34.0167	70.5603	-1.08025	0.0114967	1
Jejunum	ENSSSCG00000016467	TAS2R40	chr18:7025731-7026700	0.115809	0	5.37655	0.0115473	1
Jejunum	ENSSSCG00000037416	CLIC5	chr7:40684989-40913575	59.1638	33.6994	0.905364	0.0116991	1
Jejunum	ENSSSCG00000032182	CGGBP1	chr13:167856802-167904377	14.3539	27.5899	-0.958452	0.0117118	1
Jejunum	ENSSSCG00000031524	ENSSSCG00000031524	chr13:150186763-150204369	0.015233	0.107182	-2.71754	0.011719	1
Jejunum	ENSSSCG00000008309	ENSSSCG00000008309	chr3:69887386-69895384	2.85018	5.95523	-1.09842	0.0118609	1
Jejunum	ENSSSCG00000035734	ENSSSCG00000035734	chr7:66829188-66831228	0.0894303	0.007111	2.99758	0.0119246	1
Jejunum	ENSSSCG00000009892	ENSSSCG00000009892	chr14:39809562-39815960	0.0736813	0	6.06834	0.0119567	1
Jejunum	ENSSSCG00000009213	-	chr8:130913109-130992147	13.1652	7.3307	1.08024	0.0122364	1
Jejunum	ENSSSCG00000012365	MSN	chrX:51843385-51970107	8.55488	13.4635	-0.830403	0.0122707	1
Jejunum	ENSSSCG00000031141	ABCA13	chr9:135115078-135450811	2.21863	0.980283	1.09608	0.0123433	1
Jejunum	ENSSSCG00000033670	ENSSSCG00000033670	chr13:149745788-149750741	0.168917	0	6.01074	0.0124783	1
Jejunum	ENSSSCG00000024417	ERC2	chr13:37388477-38367662	0.130432	0.443287	-1.66908	0.0125296	1
Jejunum	ENSSSCG00000034961	-	AEMK02000551.1:9261-9839	4.26771	15.2088	-1.82936	0.0125475	1
Jejunum	ENSSSCG00000016676	INMT	chr18:42209402-42218864	0.520223	1.78793	-1.76473	0.0128723	1
Jejunum	ENSSSCG00000021255	ADA	chr17:47045121-47064473	2.60593	11.3117	-2.13457	0.0129213	1
Jejunum	ENSSSCG00000004280	RIMS1	chr1:51785520-52246363	1.42994	2.22603	-1.15185	0.0130533	1
Jejunum	ENSSSCG00000034570	IFI6	chr6:84781049-84858079	4.65039	10.1673	-1.29122	0.0133457	1
Jejunum	ENSSSCG00000011793	LIPH	chr13:123365690-123419494	12.2911	7.87443	0.822409	0.0136737	1
Jejunum	ENSSSCG00000033179	-	AEMK02000452.1:3795613-3814328	1.42429	2.78239	-1.10063	0.01375	1
Jejunum	ENSSSCG00000017717	UNC45B	chr12:39994349-40031393	0.031965	0.14454	-2.09814	0.0138419	1
Jejunum	ENSSSCG00000000510	TMEM19	chr5:35692024-35718008	37.5852	21.5717	0.922586	0.0140406	1
Jejunum	ENSSSCG00000002684	CDH13	chr6:4806014-5684863	0.267628	0.763765	-1.49985	0.0140657	1
Jejunum	ENSSSCG00000015294	ENSSSCG00000015294	chr9:68071384-68132162	0.656278	1.96651	-1.68228	0.0140784	1
Jejunum	ENSSSCG00000031946	GPC5	chr11:61040951-61429373	0.103609	0	5.38728	0.0141204	1
Jejunum	ENSSSCG00000034704	ZNF532	chr1:161877574-161985267	1.60475	3.20232	-1.18599	0.0142888	1
Jejunum	ENSSSCG00000001235	TRIM15	chr7:22730644-22746668	4.1762	1.94604	1.0047	0.014335	1
Jejunum	ENSSSCG00000011160	ADARB2	chr10:68302543-68469110	0.244033	0.0534633	2.08747	0.0144302	1
Jejunum	ENSSSCG00000014004	ENSSSCG00000014004	chr2:77945782-78012643	17.4953	17.4515	0.915021	0.0145041	1
Jejunum	ENSSSCG00000026217	-	chr5:61722713-61736706	5.02075	3.73168	1.04259	0.0145903	1
Jejunum	ENSSSCG00000012769	ATP2B3	chrX:124301703-124357655	0	0.0170167	-5.52046	0.0146319	1
Jejunum	ENSSSCG00000005360	IGFBPL1	chr1:239118908-239136411	0.003823	0.106875	-4.75074	0.0147373	1
Jejunum	ENSSSCG00000035124	ILDR2	chr4:84056730-84117122	0.0349613	0.133807	-1.8451	0.0147697	1
Jejunum	ENSSSCG00000012019	TMPRSS15	chr13:182828830-182988123	2.37751	7.57936	-1.70057	0.0152165	1
Jejunum	ENSSSCG00000015707	GPR39	chr15:19684743-19807860	7.84477	3.69771	1.29805	0.0155532	1
Jejunum	ENSSSCG00000021606	FLVCR2	chr7:98718035-98814487	7.51804	4.16843	0.812537	0.015599	1
Jejunum	ENSSSCG00000004158	IL22RA2	chr1:27077946-27090235	1.07918	3.33282	-1.60263	0.0157074	1
Jejunum	ENSSSCG00000009687	PRSS55	chr14:13762987-13780149	0.190564	0.054521	1.75348	0.0158513	1
Jejunum	ENSSSCG00000000782	-	chr5:71204734-71269244	0	0.201455	-5.38602	0.0158706	1
Jejunum	ENSSSCG00000021866	EDDM3B	chr7:78218946-78236747	4.16072	9.44364	-1.18871	0.0159071	1
Jejunum	XLOC_164513	XLOC_164513	chr13:108150397-108334462	0.269703	0.532397	-0.977563	0.0160106	1
Jejunum	ENSSSCG00000032578	TNFRSF17	chr3:31133299-31141840	2.55914	5.65472	-1.17605	0.016111	1
Jejunum	ENSSSCG00000037987	-	chr2:10909214-10953794	10.4551	29.993	-1.20753	0.0162572	1
Jejunum	ENSSSCG00000030548	HERC5	chr8:130529324-130645143	2.01682	4.4238	-1.07991	0.0162873	1
Jejunum	ENSSSCG00000017417	ENSSSCG00000017417	chr12:20703498-20705096	0.022653	0.171472	-2.56232	0.0163854	1
Jejunum	ENSSSCG00000038056	B3GALT5	chr13:203153149-203360435	45.4063	24.865	0.866919	0.016464	1
Jejunum	ENSSSCG00000036973	RAC3	chr12:981074-984189	0.932008	0.370026	1.51481	0.016564	1
Jejunum	ENSSSCG00000039980	ENSSSCG00000039980	chr7:76515620-76851275	0.17645	0.023111	2.88653	0.0165849	1
Jejunum	ENSSSCG00000016129	GPR1	chr15:109467078-109521194	0.132853	0.577856	-2.15327	0.016717	1
Jejunum	ENSSSCG00000039745	HMOX1	AEMK02000361.1:1954602-1965962	1.54691	3.98874	-1.39974	0.0167853	1
Jejunum	ENSSSCG00000017313	CRHR1	chr12:17252020-17306275	0	0.038782	-5.23126	0.016861	1
Jejunum	ENSSSCG00000017154	CARD14	chr12:2249131-2275012	5.26906	2.55403	1.04056	0.017006	1
Jejunum	ENSSSCG00000011579	PPARG	chr13:68301566-68433963	0.583932	1.55329	-1.41805	0.017103	1
Jejunum	ENSSSCG00000010117	ENSSSCG00000010117	chr14:50981896-50982863	2.17459	0.808151	1.39769	0.0172306	1
Jejunum	ENSSSCG00000038979	ARHGDIG	chr3:41397527-41400086	0.0242483	0.299168	-3.29096	0.0172761	1
Jejunum	ENSSSCG00000001231	ENSSSCG00000001231	chr7:22868956-22870990	10.7947	4.68479	1.18918	0.0174559	1
Jejunum	ENSSSCG00000023918	SLC9C1	chr13:147485632-147636390	13.4185	6.66053	0.860732	0.0174848	1
Jejunum	ENSSSCG00000026924	KIFC2	chr4:324773-332435	3.75988	1.7622	1.18731	0.0175189	1
Jejunum	ENSSSCG00000011695	AGTR1	chr13:88934985-88980310	4.1222	9.78812	-1.24364	0.0175286	1
Jejunum	ENSSSCG00000030113	SHISA2	chr11:3806303-3812502	0.198601	0.631599	-1.69478	0.0175815	1
Jejunum	ENSSSCG00000020967	ENSSSCG00000020967	chr12:6620439-6630196	0.548257	1.42335	-1.34034	0.0177043	1
Jejunum	ENSSSCG00000033711	-	chr15:77649028-77695140	0.607842	1.35547	-1.29781	0.0178235	1
Jejunum	ENSSSCG00000001847	MESP1	chr7:55320478-55323340	1.16545	0.477485	1.28158	0.0178593	1
Jejunum	ENSSSCG00000015810	HTRA4	chr15:47611953-47628479	0.274712	0.937054	-1.75746	0.0178854	1
Jejunum	ENSSSCG00000031319	ENSSSCG00000031319	chr9:67385768-67416765	0.0360933	0.154144	-1.9374	0.0178896	1
Jejunum	ENSSSCG00000034926	-	chr2:50162663-50236820	0.827098	0.138011	2.29932	0.018474	1
Jejunum	ENSSSCG00000013092	PGA5	chr2:10242168-10253004	0.0244903	0.121403	-2.28893	0.0185476	1
Jejunum	ENSSSCG00000013639	SLC44A2	chr2:69364949-69399079	6.75771	11.9415	-0.807853	0.0187095	1
Jejunum	ENSSSCG00000038780	ENSSSCG00000038780	chr8:403282-413910	0.394591	0.0510787	2.57804	0.0187163	1
Jejunum	ENSSSCG00000016830	PRLR	chr16:20618201-20745644	12.7532	9.41275	1.383	0.0188479	1
Jejunum	ENSSSCG00000038268	ENSSSCG00000038268	chr9:4791501-4809581	3.34285	11.244	-1.74844	0.0189292	1
Jejunum	ENSSSCG00000037837	ENSSSCG00000037837	AEMK02000207.1:30865-35490	0.202611	1.33387	-2.57052	0.0190357	1
Jejunum	ENSSSCG00000029447	ENSSSCG00000029447	chr13:34006819-34008515	0.0316193	0.380477	-3.11236	0.0191602	1
Jejunum	ENSSSCG00000007861	GP2	chr3:25498523-25521903	0.0372773	0.234463	-2.73591	0.0193237	1
Jejunum	ENSSSCG00000014561	NLRP6	chr2:90032-97438	31.8234	18.368	0.79553	0.019382	1
Jejunum	ENSSSCG00000003972	SLFNL1	chr6:170191737-170198629	0.308218	0.0631917	2.1697	0.019412	1
Jejunum	ENSSSCG00000015985	HOXD3	chr15:81953834-81972718	0	0.0376283	-5.107	0.0196083	1
Jejunum	ENSSSCG00000038761	C2orf15	chr3:55180750-55227099	0.765096	0.728505	1.05062	0.0196856	1
Jejunum	ENSSSCG00000036547	METTL7B	chr5:21123863-21128329	0.0566463	0.26724	-2.23722	0.0197811	1
Jejunum	ENSSSCG00000032679	-	AEMK02000566.1:37127-173614	7.95616	16.1818	-1.14267	0.019813	1
Jejunum	ENSSSCG00000033685	NOXA1	AEMK02000682.1:513793-553541	4.81687	2.75639	0.824995	0.0198625	1
Jejunum	ENSSSCG00000035226	ENSSSCG00000035226	chr6:58662178-58666294	0.120918	0.450485	-1.80914	0.0198736	1
Jejunum	ENSSSCG00000035070	-	chr9:5861336-5933891	0.163401	0	5.16731	0.0202275	1
Jejunum	ENSSSCG00000023186	CA4	chr12:37963107-37973351	3.9665	1.4993	1.39064	0.0202363	1
Jejunum	ENSSSCG00000015638	RHEX	chr9:66736434-66761251	0.295935	1.36414	-1.925	0.0204683	1
Jejunum	ENSSSCG00000021724	KIF19	chr12:6775714-6803003	0.026135	0	5.16205	0.0205256	1
Jejunum	ENSSSCG00000023647	WNT8A	chr2:140103792-140108861	0	0.187349	-5.57152	0.0206916	1
Jejunum	ENSSSCG00000040981	GMFG	chr6:47986147-48000124	1.10197	2.17097	-1.00451	0.0208413	1
Jejunum	ENSSSCG00000031326	ENSSSCG00000031326	chr2:13525538-13579374	0	0.13073	-5.69559	0.0209712	1
Jejunum	ENSSSCG00000036011	ISLR2	chr7:59386241-59393207	0.069863	0.401115	-2.3775	0.021318	1
Jejunum	ENSSSCG00000001434	EGFL8	chr7:24201651-24204978	1.17439	2.9355	-1.32372	0.0213654	1
Jejunum	ENSSSCG00000021222	ENSSSCG00000021222	chr3:40616643-40618329	2.6508	7.07695	-1.43971	0.0214114	1
Jejunum	ENSSSCG00000038251	DNAJC15	chr11:23994377-24193733	3.65146	2.14603	0.852601	0.0216094	1
Jejunum	ENSSSCG00000025704	DENND2D	chr4:109121871-109142718	13.4576	23.0904	-0.984821	0.0218706	1
Jejunum	ENSSSCG00000036377	OVOL2	chr17:26408814-26451755	2.5128	1.19853	0.932172	0.0219957	1
Jejunum	ENSSSCG00000028927	LGI2	chr8:18987047-19017500	0	0.0394133	-5.0335	0.0220201	1
Jejunum	ENSSSCG00000002370	AREL1	chr7:97878569-97940908	15.4174	9.01765	0.779647	0.0221933	1
Jejunum	ENSSSCG00000026605	BPI	chr17:41352116-41397998	19.2489	43.8565	-1.08672	0.0223127	1
Jejunum	ENSSSCG00000013978	ZNF672	chr2:52297624-52312332	2.94213	4.88238	-0.898926	0.0225013	1
Jejunum	ENSSSCG00000007644	-	chr3:8090852-8101261	0.022238	0.1428	-2.72661	0.0226179	1
Jejunum	ENSSSCG00000008171	NPAS2	chr3:53295744-53418480	7.52255	3.38782	0.818564	0.0226537	1
Jejunum	ENSSSCG00000034023	ENSSSCG00000034023	AEMK02000528.1:12672-73676	0.143096	1.09759	-2.28118	0.0227337	1
Jejunum	ENSSSCG00000023936	MYRFL	chr5:34067994-34222331	14.1764	9.04804	0.78592	0.0227796	1
Jejunum	ENSSSCG00000031221	FEZF1	chr18:24879031-24884917	0	0.0190693	-5.15124	0.0228654	1
Jejunum	ENSSSCG00000012993	SLC25A45	chr2:6851077-6858257	0.810204	0.334102	1.25537	0.0232147	1
Jejunum	ENSSSCG00000040584	-	chr1:216714879-216782027	0.0262893	0.396191	-3.06031	0.0233507	1
Jejunum	ENSSSCG00000030827	FGFR3	chr8:879207-895912	13.5782	7.91152	0.763747	0.0235844	1
Jejunum	ENSSSCG00000027256	CNIH1	chr1:183810849-183829200	6.11921	3.185	0.902279	0.0236079	1
Jejunum	ENSSSCG00000005852	ENTPD8	AEMK02000682.1:537366-546241	6.3105	3.24409	0.958782	0.0237074	1
Jejunum	ENSSSCG00000014196	TMEM232	chr2:115275700-115523659	0.010462	0.0549053	-2.42088	0.0239109	1
Jejunum	ENSSSCG00000031483	ENSSSCG00000031483	chr10:13017419-13389475	0.683248	0.24803	1.28325	0.0240112	1
Jejunum	ENSSSCG00000022105	SUCNR1	chr13:92118776-92128586	1.55101	0.852967	0.979234	0.0240538	1
Jejunum	ENSSSCG00000016920	MIER3	chr16:35990469-36025436	13.5565	13.2734	-0.95188	0.0240638	1
Jejunum	ENSSSCG00000015854	OCA2	chr15:56657598-56869920	0.0317657	0.148925	-2.17624	0.024065	1
Jejunum	ENSSSCG00000009787	CCDC62	chr14:29997200-30066287	1.24171	2.32189	-1.2211	0.024098	1
Jejunum	ENSSSCG00000037250	ENSSSCG00000037250	chr14:48936110-48942115	1.20446	4.23053	-1.83147	0.0243391	1
Jejunum	ENSSSCG00000034919	GDA	chr1:225359120-225589823	21.4743	11.5321	0.954956	0.0243658	1
Jejunum	ENSSSCG00000038811	MOB3B	chr10:38437919-38685057	17.4149	10.8541	0.92806	0.0244569	1
Jejunum	ENSSSCG00000012071	-	chr13:203325410-203376209	12.5393	9.12207	0.884215	0.0246814	1
Jejunum	ENSSSCG00000021314	ENSSSCG00000021314	chr16:72762626-72763531	0.0338407	0.269738	-2.60239	0.0253531	1
Jejunum	ENSSSCG00000004520	MAPK4	chr1:100107426-100291591	0.0668787	0.278367	-2.15406	0.0253673	1
Jejunum	ENSSSCG00000036805	-	chr3:57201419-57321339	46.6284	95.0706	-1.09185	0.0255667	1
Jejunum	ENSSSCG00000003272	ENSSSCG00000003272	chr6:58803932-58808473	0.294459	0.851556	-1.53627	0.0256604	1
Jejunum	ENSSSCG00000008648	RSAD2	chr3:128880859-128898072	2.92057	6.01732	-1.01355	0.0257531	1
Jejunum	ENSSSCG00000005479	ENSSSCG00000005479	chr1:254039364-254057024	0	0.0597357	-5.04938	0.0258926	1
Jejunum	ENSSSCG00000014600	ZNF215	chr9:2568844-2609521	4.3046	2.04241	1.01449	0.0258959	1
Jejunum	ENSSSCG00000008262	SEMA4F	chr3:68377679-68404641	0.542097	0.895595	-1.24986	0.0258966	1
Jejunum	ENSSSCG00000001100	CARMIL1	chr7:20006358-20356954	17.1627	10.9454	0.795128	0.0260207	1
Jejunum	ENSSSCG00000001826	CFAP100	chr7:53909425-53951749	0.026826	0	5.06973	0.0260308	1
Jejunum	ENSSSCG00000033613	FOXS1	chr17:35479848-35537615	6.94882	3.36172	0.965616	0.0260806	1
Jejunum	ENSSSCG00000011576	HRH1	chr13:67208997-67411314	9.27574	5.58823	0.739229	0.0261473	1
Jejunum	ENSSSCG00000031602	DNAJC5	chr17:62755348-62780466	7.76926	4.72653	0.824521	0.0264083	1
Jejunum	ENSSSCG00000037025	PLVAP	chr2:60324485-60347510	3.54771	8.95534	-0.800332	0.0264116	1
Jejunum	ENSSSCG00000033050	ENSSSCG00000033050	AEMK02000566.1:223794-226007	0.115055	0.361541	-1.64723	0.0264418	1
Jejunum	ENSSSCG00000000584	SLCO1A2	chr5:52020349-52131767	0.294867	0.09385	1.54526	0.0265385	1
Jejunum	ENSSSCG00000002653	ENSSSCG00000002653	chr6:1678398-1766559	0.084882	0.00536533	3.42665	0.0265547	1
Jejunum	ENSSSCG00000006009	EXT1	chr4:20641229-20935759	48.8518	33.1774	0.814853	0.0266753	1
Jejunum	ENSSSCG00000005011	NEMF	chr1:179456985-179672102	2630.03	4417.43	-0.738854	0.0267482	1
Jejunum	ENSSSCG00000036339	FAM126B	chr15:104665729-104747617	13.6982	7.76871	0.857109	0.0267848	1
Jejunum	ENSSSCG00000016557	CPA1	chr18:18463070-18476327	0.829477	0.365834	1.33347	0.0268333	1
Jejunum	ENSSSCG00000039272	IP6K3	chr7:29808522-29962947	0.00514433	0.0619263	-3.37102	0.0268499	1
Jejunum	ENSSSCG00000005938	ENSSSCG00000005938	chr4:4169200-4313245	0.0281957	0.177412	-2.55505	0.0269193	1
Jejunum	ENSSSCG00000004928	CILP	chr1:163236864-163271933	0.381711	1.30853	-1.92134	0.0269559	1
Jejunum	ENSSSCG00000010638	TCF7L2	chr14:123335950-123547476	15.8394	10.1076	0.801743	0.0269791	1
Jejunum	ENSSSCG00000017801	TRARG1	chr12:46621117-46634332	0.0516667	0.004451	3.34737	0.0269854	1
Jejunum	ENSSSCG00000009336	RXFP2	chr11:8266716-8321228	0.013942	0.110394	-2.67517	0.0270786	1
Jejunum	ENSSSCG00000008501	VIT	chr3:103378339-103493379	0.0304573	0.147071	-2.2844	0.0270852	1
Jejunum	ENSSSCG00000016432	PRKAG2	chr18:5410127-5747047	20.9265	11.3531	0.789273	0.0270895	1
Jejunum	ENSSSCG00000031364	-	AEMK02000525.1:8539-212553	115.572	236.841	-1.08134	0.0271264	1
Jejunum	ENSSSCG00000001404	TNF	chr7:23699561-23703534	0.267781	0.675098	-1.31772	0.0271954	1
Jejunum	ENSSSCG00000001447	ENSSSCG00000001447	chr7:24778365-24792214	73.4299	42.2074	0.734537	0.0272105	1
Jejunum	ENSSSCG00000033945	RGS18	chr10:1517963-1540035	3.63556	7.17733	-0.988226	0.0276885	1
Jejunum	ENSSSCG00000010894	TP53BP2	chr10:19823936-19936170	7.15689	4.4791	0.711696	0.0277721	1
Jejunum	ENSSSCG00000034555	ENSSSCG00000034555	chr5:62106284-62124604	4.29593	8.03562	-0.945996	0.0277989	1
Jejunum	ENSSSCG00000009854	RFC5	chr14:34608955-34676516	7.82539	3.72039	0.746785	0.0279093	1
Jejunum	ENSSSCG00000025049	CYBRD1	chr15:77649030-77725812	21.9302	35.5528	-0.707526	0.0279662	1
Jejunum	ENSSSCG00000032581	SRRM5	chr6:50451273-50483319	0.206448	0.495779	-1.30404	0.0279714	1
Jejunum	ENSSSCG00000038792	FAM221A	chr18:48384925-48413003	1.8311	0.684705	1.2068	0.0282232	1
Jejunum	ENSSSCG00000009852	VSIG10	chr14:34558891-34606890	5.33789	9.80853	-0.865846	0.0283006	1
Jejunum	ENSSSCG00000005844	NRARP	AEMK02000682.1:613934-616447	0.119711	0.33314	-2.6899	0.0283127	1
Jejunum	ENSSSCG00000011939	RETNLB	chr13:150716863-150718674	42.522	88.1786	-1.01086	0.0283415	1
Jejunum	ENSSSCG00000003845	ENSSSCG00000003845	chr6:157667632-157715260	0.0165103	0.277608	-3.45043	0.0286186	1
Jejunum	XLOC_475339	XLOC_475339	chr7:24523165-24673983	557.072	268.86	0.965018	0.0287813	1
Jejunum	ENSSSCG00000031352	TCTEX1D1	chr6:145784884-145814679	0.367069	0.154777	1.50373	0.0289896	1
Jejunum	ENSSSCG00000016487	MGAM2	chr18:7767157-7863078	51.6014	27.9311	0.87254	0.0295009	1
Jejunum	ENSSSCG00000034721	-	chr6:29857856-29925369	2.22447	4.64075	-1.08193	0.0298409	1
Jejunum	ENSSSCG00000033637	ENSSSCG00000033637	chr13:147646027-147680155	4.31857	2.29413	0.890249	0.0306481	1
Jejunum	ENSSSCG00000024290	ENSSSCG00000024290	chr4:42305773-42311344	0.285514	0.908814	-1.64572	0.0307023	1
Jejunum	ENSSSCG00000034503	ERMN	chr15:64286054-64310612	0.0379427	0.126422	-1.62119	0.0308319	1
Jejunum	ENSSSCG00000014441	CSF1R	chr2:151099084-151129407	4.80773	8.90558	-0.892637	0.0309186	1
Jejunum	ENSSSCG00000030246	FCRLA	chr4:88842004-88855793	0.116541	0.5229	-1.73772	0.0309445	1
Jejunum	ENSSSCG00000026177	SLC25A40	chr9:92481534-92536132	2.29162	4.74672	-0.729499	0.0309905	1
Jejunum	ENSSSCG00000035071	DCST1	chr4:94748493-94761262	0.315062	0.0525223	2.57734	0.0312079	1
Jejunum	ENSSSCG00000012129	GLRA2	chrX:11111609-11288850	0.00460233	0.040622	-3.13148	0.0312266	1
Jejunum	ENSSSCG00000015268	FMO1	chr9:63812103-63895080	6.02847	14.7955	-1.29931	0.0312812	1
Jejunum	ENSSSCG00000025644	ENSSSCG00000025644	chr4:91854056-91863909	0.927972	2.12499	-1.34194	0.0317882	1
Jejunum	ENSSSCG00000009672	SCARA5	chr14:11614920-11747302	1.74523	4.51815	-1.41782	0.0318612	1
Jejunum	ENSSSCG00000029482	CHST15	chr14:133450340-133544776	3.42356	5.29992	-0.967917	0.0319483	1
Jejunum	ENSSSCG00000030182	DEDD2	chr6:49710989-49733289	5.71491	3.73798	0.755374	0.0321397	1
Jejunum	ENSSSCG00000025876	PBLD	chr14:71427530-71496941	16.3225	10.5513	0.858662	0.0321854	1
Jejunum	ENSSSCG00000030492	-	chr6:55078654-55200948	4.29365	2.20223	0.926018	0.0324736	1
Jejunum	ENSSSCG00000004290	TBX18	chr1:53835909-53867055	0.0361533	0.157637	-2.1023	0.0325582	1
Jejunum	ENSSSCG00000007927	PPL	chr3:37460881-37511876	0.952078	0.461807	1.03498	0.0326969	1
Jejunum	ENSSSCG00000013665	ENSSSCG00000013665	chr2:68890390-68921623	0	0.0115713	-4.88996	0.0327109	1
Jejunum	ENSSSCG00000011326	PTH1R	chr13:29749847-29777076	0.145459	0.422227	-1.47938	0.0328073	1
Jejunum	ENSSSCG00000037913	-	AEMK02000188.1:11018-64560	73.9346	144.256	-0.996668	0.0328561	1
Jejunum	ENSSSCG00000021624	LAD1	chr10:23763344-23779621	19.0914	11.1015	0.766535	0.0330003	1
Jejunum	ENSSSCG00000029683	-	chr17:9521261-9541296	0.608036	0.146408	2.42612	0.0332391	1
Jejunum	ENSSSCG00000034719	ENSSSCG00000034719	chrX:49787548-49789978	0.088026	0	6.28211	0.0332945	1
Jejunum	ENSSSCG00000002390	ANGEL1	chr7:99935142-99959567	1.80761	3.53906	-0.991465	0.033309	1
Jejunum	ENSSSCG00000002825	ENSSSCG00000002825	chr6:29880961-29913366	45.5828	83.0969	-0.81205	0.0338775	1
Jejunum	ENSSSCG00000039287	CLEC12A	chr5:61922301-61940518	0.00412367	0.0446637	-2.88958	0.0338795	1
Jejunum	ENSSSCG00000024881	TCP11L2	chr5:13933697-13983089	6.29766	9.44496	-0.726522	0.0341547	1
Jejunum	ENSSSCG00000034817	-	chr10:19322045-19375957	2.60507	1.31121	0.99301	0.0343868	1
Jejunum	ENSSSCG00000034280	ENSSSCG00000034280	chr8:96751303-96867575	16.7068	10.3382	0.731332	0.0344135	1
Jejunum	ENSSSCG00000005609	GARNL3	chr1:267771636-267923390	6.27159	3.81516	0.712711	0.0344653	1
Jejunum	ENSSSCG00000036324	ENSSSCG00000036324	chr14:48975238-48981238	22.694	46.039	-1.07737	0.0345054	1
Jejunum	ENSSSCG00000038522	FAM162B	chr1:44889864-44897719	0.573504	1.29082	-1.4792	0.0347291	1
Jejunum	ENSSSCG00000005607	RALGPS1	chr1:267422610-267770444	12.3458	6.71801	0.823683	0.0347338	1
Jejunum	ENSSSCG00000034624	TMEM50B	chr13:197031225-197093313	24.6824	14.1773	0.73181	0.0351408	1
Jejunum	ENSSSCG00000025243	SGIP1	chr6:145823237-146051600	22.7508	12.4081	0.852599	0.0353593	1
Jejunum	ENSSSCG00000017027	GABRA6	chr16:61853783-61872948	0	0.0629953	-5.30186	0.0355889	1
Jejunum	XLOC_330865	XLOC_330865	chr3:17778390-17790754	1.07522	0.555764	0.938876	0.0357276	1
Jejunum	ENSSSCG00000032500	-	AEMK02000576.1:506-117013	6.57099	14.1617	-1.10508	0.0357832	1
Jejunum	ENSSSCG00000036654	-	AEMK02000566.1:199593-204445	1487.01	2876.93	-1.00428	0.0358489	1
Jejunum	ENSSSCG00000036520	EFNA5	chr2:112533232-112817478	1.80659	2.86825	-0.677946	0.035853	1
Jejunum	ENSSSCG00000010283	SPOCK2	chr14:74937948-74968131	3.71485	6.09149	-0.687742	0.0358541	1
Jejunum	ENSSSCG00000011892	-	chr13:140387567-140567044	4.92781	2.64855	0.877341	0.0359148	1
Jejunum	ENSSSCG00000013382	PLEKHA7	chr2:42066923-42312689	18.5676	10.2017	0.868285	0.0359469	1
Jejunum	ENSSSCG00000025485	-	chr4:108875223-108882170	0.0666383	0.287361	-2.04368	0.0359818	1
Jejunum	ENSSSCG00000034790	-	chr4:18690156-18924888	0.349836	0.905457	-1.39756	0.0362649	1
Jejunum	ENSSSCG00000031177	ENSSSCG00000031177	chr3:64846520-64850659	2.07198	0.541998	1.84784	0.0363513	1
Jejunum	ENSSSCG00000033955	ENSSSCG00000033955	AEMK02000599.1:95-933	0.288848	1.21214	-2.12498	0.0364502	1
Jejunum	ENSSSCG00000004644	HDC	chr1:121505400-121529584	0.223408	0.52763	-1.24731	0.0365814	1
Jejunum	ENSSSCG00000039604	ENSSSCG00000039604	AEMK02000566.1:187565-191475	0.103561	0.314894	-1.5636	0.0366367	1
Jejunum	ENSSSCG00000016174	FN1	chr15:117658843-117730867	30.8497	59.5127	-0.954967	0.0366955	1
Jejunum	ENSSSCG00000016555	CPA5	chr18:18486479-18566929	1.50472	0.617042	1.26804	0.0367052	1
Jejunum	ENSSSCG00000016559	CPA2	chr18:18556981-18579075	1.384	0.565135	1.17542	0.0367862	1
Jejunum	ENSSSCG00000013989	GJC2	chr2:51258207-51267962	0.378163	0.929532	-1.28649	0.0368733	1
Jejunum	ENSSSCG00000031396	ENSSSCG00000031396	chr13:63428227-63432299	0.00417233	0.18981	-3.59143	0.036929	1
Jejunum	ENSSSCG00000000136	CSF2RB	chr5:10814008-10840808	5.53389	10.5072	-0.935218	0.0369455	1
Jejunum	ENSSSCG00000021053	GIPR	chr6:52023781-52032411	0.736302	0.390425	1.30073	0.0369722	1
Jejunum	ENSSSCG00000001725	ENSSSCG00000001725	chr7:41640263-41729027	3.91016	6.85738	-0.818417	0.0370434	1
Jejunum	XLOC_218799	XLOC_218799	chr15:80460839-80542778	1.60749	0.775834	1.01752	0.0370793	1
Jejunum	ENSSSCG00000033805	ENSSSCG00000033805	chr1:234555987-234563638	0.0209017	0.0719463	-1.64682	0.0371009	1
Jejunum	ENSSSCG00000015903	SLC38A11	chr15:71559986-71613067	0.17832	0.453568	-1.35081	0.0372183	1
Jejunum	ENSSSCG00000021179	-	chr10:24836836-24844554	0	0.453403	-5.44385	0.0374449	1
Jejunum	ENSSSCG00000037418	ENSSSCG00000037418	chr2:51408260-51408729	0	0.245906	-5.38934	0.0378782	1
Jejunum	ENSSSCG00000014575	-	chr9:417454-451817	2.92527	1.12231	1.20459	0.0380182	1
Jejunum	ENSSSCG00000033199	TAFA4	chr13:50147905-50353410	0.0407543	0.271039	-2.35038	0.0380878	1
Jejunum	XLOC_386636	XLOC_386636	chr4:75556432-75585717	2.97875	1.62914	0.888296	0.0382661	1
Jejunum	ENSSSCG00000013895	MAST3	chr2:59652897-59699333	5.46593	3.29309	0.741367	0.0382976	1
Jejunum	ENSSSCG00000015016	POU2AF1	chr9:39087098-39145201	3.75965	7.47482	-1.00898	0.0384156	1
Jejunum	ENSSSCG00000023684	MT1A	chr6:18660642-18676112	455.664	270.871	0.912492	0.038616	1
Jejunum	ENSSSCG00000003833	DAB1	chr6:154936452-155375869	16.6837	10.4009	0.904389	0.038701	1
Jejunum	ENSSSCG00000013622	TMEM205	chr2:70035009-70060509	1.76497	3.63968	-1.03467	0.0388139	1
Jejunum	ENSSSCG00000024061	TNNI1	chr10:23784634-23804082	0.0165283	0	4.80707	0.0388261	1
Jejunum	ENSSSCG00000015281	PLEKHA6	chr9:64858581-64912581	7.96369	4.90207	0.722085	0.039055	1
Jejunum	ENSSSCG00000015522	ANGPTL1	chr9:120561882-120720142	0.800956	1.49925	-1.05261	0.0390785	1
Jejunum	ENSSSCG00000038974	-	chr3:10347419-10377038	1.34712	0.556155	1.30102	0.0392107	1
Jejunum	ENSSSCG00000026526	CATSPER4	chr6:83609349-83627855	0.259566	0.0419447	2.03353	0.039433	1
Jejunum	ENSSSCG00000027854	HSD17B6	chr5:22089491-22114378	0.966536	2.60131	-1.44408	0.0394713	1
Jejunum	ENSSSCG00000011959	ABI3BP	chr13:158013694-158289653	7.01452	13.5552	-0.959072	0.0394723	1
Jejunum	ENSSSCG00000031992	-	AEMK02000660.1:1494-20097	63.9317	26.0874	1.24165	0.0396484	1
Jejunum	ENSSSCG00000012631	LONRF3	chrX:97493660-97548349	0.781811	1.21647	-0.997797	0.039764	1
Jejunum	ENSSSCG00000001538	DEF6	chr7:31161320-31243114	4.37203	2.65074	0.741735	0.039838	1
Jejunum	ENSSSCG00000009182	ENSSSCG00000009182	chr8:121020910-121109097	7.35119	15.7802	-1.12783	0.0399954	1
Jejunum	ENSSSCG00000006186	TRPA1	chr4:63440664-63558849	1.93798	3.86988	-1.02339	0.0400169	1
Jejunum	ENSSSCG00000003659	ENSSSCG00000003659	chr6:95578890-95580588	0.275027	0.064712	1.82503	0.0400451	1
Jejunum	ENSSSCG00000015426	RELN	chr9:103461885-103963684	2.73591	5.36703	-0.975139	0.0400455	1
Jejunum	ENSSSCG00000018005	MYH8	chr12:55135773-55166854	0	0.018601	-5.31887	0.0400489	1
Jejunum	ENSSSCG00000012493	TAF7L	chrX:82930243-82947505	0	0.0548717	-5.32039	0.0400844	1
Jejunum	ENSSSCG00000000131	ELFN2	chr5:10427019-10429478	0.0187877	0.0914763	-2.3093	0.0401099	1
Jejunum	ENSSSCG00000011368	P4HTM	chr13:31627225-31642250	0.11928	0.850718	-2.80654	0.0401224	1
Jejunum	ENSSSCG00000001987	RIPK3	chr7:74951105-74956829	19.2358	10.3205	0.888587	0.040198	1
Jejunum	ENSSSCG00000021082	NRG2	chr2:141662775-141824530	0	0.0283733	-4.78496	0.0402392	1
Jejunum	ENSSSCG00000005455	SVEP1	chr1:251370189-251571076	3.79635	7.63972	-1.02472	0.0404569	1
Jejunum	ENSSSCG00000007872	XYLT1	chr3:27047027-27504383	3.49502	6.17949	-0.745069	0.0405158	1
Jejunum	ENSSSCG00000034120	CDKN2B	chr1:200626637-200770633	14.5624	8.95619	0.695668	0.0407394	1
Jejunum	ENSSSCG00000040197	-	AEMK02000485.1:81010-166729	116.378	80.4528	0.981501	0.0407413	1
Jejunum	ENSSSCG00000026571	RAB8B	chr1:108757151-108840218	33.363	19.2172	0.694266	0.0407671	1
Jejunum	ENSSSCG00000014235	SNCAIP	chr2:125889165-125956865	0.523322	1.38226	-1.37926	0.0407808	1
Jejunum	ENSSSCG00000004179	VNN2	chr1:30962712-30971083	1.5474	3.13575	-1.0516	0.0408234	1
Jejunum	ENSSSCG00000012229	GP91-PHOX	chrX:33654656-33678333	13.5806	23.881	-0.821824	0.0409181	1
Jejunum	ENSSSCG00000001470	SLA-DMA	chr7:25133494-25138086	13.3386	22.1591	-0.73803	0.0410259	1
Jejunum	ENSSSCG00000039416	CXCR4	chr15:15663492-15670979	2.44168	4.27574	-0.816702	0.0411311	1
Jejunum	ENSSSCG00000022092	CYP7B1	chr4:69607272-69858805	1.8807	3.61937	-0.96537	0.0411498	1
Jejunum	ENSSSCG00000029637	KDM2A	chr2:5239049-5360529	17.1302	13.6103	0.637759	0.0418077	1
Jejunum	ENSSSCG00000032857	S100A12	chr4:96225329-96229939	0.0129187	0.071745	-2.42339	0.0418305	1
Jejunum	ENSSSCG00000038349	-	chr6:142454979-142486358	0.417059	0.662876	-1.24704	0.0418914	1
Jejunum	ENSSSCG00000037978	-	chr9:19505479-19599462	3.67412	3.09154	0.865752	0.0421473	1
Jejunum	ENSSSCG00000021997	ALS2CL	chr13:29596700-29618919	11.1102	6.33499	0.737304	0.0422774	1
Jejunum	ENSSSCG00000015507	TNN	chr9:117174743-117244391	4.4153	10.8349	-1.3163	0.0423036	1
Jejunum	ENSSSCG00000015273	ATP2B4	chr9:64284360-64445666	5.7503	8.55104	-0.710721	0.0423108	1
Jejunum	ENSSSCG00000038196	-	chr2:51328391-51391874	0.0594817	0.293595	-1.93915	0.0424193	1
Jejunum	ENSSSCG00000001546	FANCE	chr7:31313148-31330616	12.9452	7.97322	0.767346	0.0424634	1
Jejunum	ENSSSCG00000030000	KLHL17	chr6:63322190-63336139	3.93949	2.12927	0.870604	0.042484	1
Jejunum	ENSSSCG00000031101	METTL21C	chr11:70991932-71022778	0.0380253	0.129896	-1.49779	0.0424983	1
Jejunum	ENSSSCG00000031128	PPIC	chr2:126528301-126547820	7.38977	11.7389	-0.668183	0.0425205	1
Jejunum	ENSSSCG00000009305	GTF3A	chr11:4810815-4869353	2.44902	4.81696	-0.778932	0.0425553	1
Jejunum	ENSSSCG00000011129	ITIH5	chr10:63688423-63764565	3.35844	5.9485	-0.83815	0.0426637	1
Jejunum	ENSSSCG00000033395	ENSSSCG00000033395	chr10:55711397-55730204	0.21637	0	5.40536	0.0426685	1
Jejunum	ENSSSCG00000032153	C19orf12	chr6:39813644-39825436	6.4246	3.43309	0.889505	0.0426955	1
Jejunum	ENSSSCG00000034524	ENSSSCG00000034524	AEMK02000529.1:1998-44579	0.889895	1.70394	-0.945301	0.0428765	1
Jejunum	ENSSSCG00000011254	XYLB	chr13:23173136-23318998	11.9055	7.42794	0.861385	0.0429284	1
Jejunum	ENSSSCG00000023520	PCSK5	chr1:228854608-229308906	44.4848	27.4368	0.708485	0.0429718	1
Jejunum	ENSSSCG00000006460	ETV3L	chr4:93004909-93011244	0.103988	0	5.53641	0.0430057	1
Jejunum	ENSSSCG00000031796	ENSSSCG00000031796	chr16:37351677-37729623	0.795953	1.3321	-1.06565	0.0430641	1
Jejunum	ENSSSCG00000038278	NTSR1	chr17:61989601-62032547	0.0116827	0.132035	-3.23394	0.0430915	1
Jejunum	ENSSSCG00000023235	MAN1C1	chr6:83089949-83228777	4.01239	6.9373	-0.792533	0.0432285	1
Jejunum	ENSSSCG00000027684	TRIM63	chr6:83488973-83508007	0	0.013092	-4.94021	0.0432565	1
Jejunum	ENSSSCG00000039168	ENSSSCG00000039168	chr6:155136745-155141236	3.0874	1.11301	1.42138	0.0432787	1
Jejunum	ENSSSCG00000015814	ENSSSCG00000015814	chr15:47753070-47861206	7.25678	12.7926	-0.894482	0.0433769	1
Jejunum	ENSSSCG00000002834	-	chr6:32072449-32083652	3.66361	1.3923	1.21895	0.0433946	1
Jejunum	ENSSSCG00000007926	SEC14L5	chr3:37397113-37443118	0.006904	0.041824	-2.5629	0.0434935	1
Jejunum	ENSSSCG00000001004	SLC22A23	chr7:1987773-2131627	4.02511	5.41645	-0.717985	0.0435002	1
Jejunum	ENSSSCG00000009844	HSPB8	chr14:33608080-33640792	0.478528	0.998056	-1.09557	0.0437855	1
Jejunum	ENSSSCG00000008809	GABRG1	chr8:36198933-36262471	0.0474507	0.198399	-2.06055	0.0438839	1
Jejunum	ENSSSCG00000001052	PHACTR1	chr7:9345449-9675230	1.5778	2.87295	-0.906562	0.0440261	1
Jejunum	ENSSSCG00000013901	IFI30	chr2:59629766-59633733	17.1207	29.7965	-0.810304	0.0442416	1
Jejunum	ENSSSCG00000018094	CYTB	chrMT:15342-16481	485.811	286.53	0.745185	0.0443961	1
Jejunum	ENSSSCG00000016743	OGDH	chr18:50579646-50685674	51.0271	36.3207	0.710141	0.0444726	1
Jejunum	ENSSSCG00000015748	CSMD1	chr15:34364759-35022971	0.001038	0.0136923	-3.08829	0.0445	1
Jejunum	ENSSSCG00000036694	ENSSSCG00000036694	chr1:179449866-179463071	42.4197	71.7736	-0.787943	0.0445628	1
Jejunum	ENSSSCG00000032026	ENSSSCG00000032026	chr18:7850219-7851347	2.65484	0.884695	1.54376	0.0445774	1
Jejunum	ENSSSCG00000039456	ENSSSCG00000039456	chrX:37341574-37391557	0.452504	0.0420963	2.54858	0.0446918	1
Jejunum	ENSSSCG00000040300	RGS13	chr10:1053860-1082239	0.685261	1.61255	-1.07518	0.044731	1
Jejunum	ENSSSCG00000015015	ARHGAP20	chr9:38473328-38583148	1.19413	1.98072	-1.09054	0.0450105	1
Jejunum	ENSSSCG00000035732	-	chr4:127229283-127245376	4.0888	2.25675	1.07434	0.0450692	1
Jejunum	ENSSSCG00000003881	SPATA6	chr6:163278945-163410919	0.751688	1.67084	-1.15692	0.0452414	1
Jejunum	ENSSSCG00000018069	ND2	chrMT:5087-6128	180.97	105.785	0.758303	0.0452491	1
Jejunum	ENSSSCG00000032135	ENSSSCG00000032135	chrY:5020143-5036300	1.36322	2.93993	-1.10842	0.0453665	1
Jejunum	ENSSSCG00000015627	ZPBP	chr9:136105129-136186809	0.13007	0.455689	-1.70152	0.0454976	1
Jejunum	ENSSSCG00000005907	ADCK5	chr4:393723-410559	18.6257	10.5254	0.819845	0.0455945	1
Jejunum	ENSSSCG00000021971	DPEP1	chr6:359897-376731	20.9145	8.25224	1.33453	0.0456668	1
Jejunum	ENSSSCG00000012637	KLHL13	chrX:96462733-96744924	12.8997	7.82378	0.66642	0.0457034	1
Jejunum	ENSSSCG00000031074	FAM110D	chr6:83581362-83585994	0.279902	0.861987	-1.27846	0.0457368	1
Jejunum	ENSSSCG00000017478	RAPGEFL1	chr12:22180397-22195917	8.78728	5.45641	0.676677	0.045748	1
Jejunum	ENSSSCG00000002279	GPX2	chr7:88995581-89012472	2.82373	1.00468	1.42814	0.0458434	1
Jejunum	ENSSSCG00000013785	ENSSSCG00000013785	chr2:63154774-63199128	0.151681	0.490299	-1.58433	0.0459976	1
Jejunum	ENSSSCG00000037520	ENSSSCG00000037520	chrX:124156726-124173564	0.142004	0.359157	-1.39311	0.0461064	1
Jejunum	ENSSSCG00000014062	SIMC1	chr2:81539714-81627561	7.53302	4.54629	0.705509	0.0462541	1
Jejunum	ENSSSCG00000006160	STMN2	chr4:56952709-57006661	1.36066	3.09529	-1.19099	0.0462601	1
Jejunum	ENSSSCG00000040360	-	chr8:42248165-42541394	0.107297	0	4.93626	0.0464678	1
Jejunum	ENSSSCG00000004661	MYEF2	chr1:123582912-123638236	0.613102	1.0291	-1.30442	0.0464811	1
Jejunum	ENSSSCG00000013498	EBI3	chr2:74530730-74539780	0.680556	1.61425	-1.24933	0.0465115	1
Jejunum	ENSSSCG00000011600	SLC6A6	chr13:70081759-70173565	12.3857	11.8901	0.832565	0.0465204	1
Jejunum	ENSSSCG00000011890	NR1I2	chr13:140125042-140406268	22.9996	15.6891	0.789515	0.0465651	1
Jejunum	ENSSSCG00000004902	RNF152	chr1:159530505-159601981	4.41659	2.45288	0.870267	0.0465728	1
Jejunum	ENSSSCG00000037176	ENSSSCG00000037176	chr8:109905225-109907157	0.0588	0	5.31366	0.0465963	1
Jejunum	ENSSSCG00000005076	KIAA0586	chr1:187474985-187725226	22.8462	14.6128	0.658518	0.046765	1
Jejunum	ENSSSCG00000016614	PTPRZ1	chr18:25046120-25267649	0.13129	0.424442	-1.48341	0.0469042	1
Jejunum	ENSSSCG00000030767	SLA-5	chr7:22851878-22855142	6.68597	3.43583	0.925932	0.046962	1
Jejunum	ENSSSCG00000032422	ENSSSCG00000032422	chr18:6632983-6724545	17.1289	10.3735	0.746458	0.0469918	1
Jejunum	ENSSSCG00000037106	C2orf40	chr3:48959545-48971871	0.0925233	0.319896	-1.81086	0.0470796	1
Jejunum	ENSSSCG00000031287	ENSSSCG00000031287	chr1:256783658-256784733	1.06601	2.52477	-1.22994	0.0471082	1
Jejunum	ENSSSCG00000016685	-	chr18:42991495-43071428	2.7889	1.40105	0.984436	0.0471633	1
Jejunum	ENSSSCG00000035387	ZNF550	chr6:61972957-61996226	0.0795143	0.275931	-1.6225	0.0472712	1
Jejunum	ENSSSCG00000033024	-	AEMK02000644.1:7640-11792	1.10974	0.384438	1.74446	0.0473464	1
Jejunum	ENSSSCG00000009517	GPR183	chr11:68231857-68245751	2.65366	5.08051	-0.950191	0.047396	1
Jejunum	ENSSSCG00000033623	-	chr3:18424261-18433663	1.57709	0.903384	0.782621	0.0474154	1
Jejunum	ENSSSCG00000031037	ENSSSCG00000031037	chr14:48841940-48842417	85.1688	152.402	-0.873563	0.0474891	1
Jejunum	ENSSSCG00000022466	-	chr3:25166360-25295347	6.3419	4.44559	0.64753	0.0476574	1
Jejunum	ENSSSCG00000006343	SPATA46	chr4:88150461-88153346	0.120173	0	5.25045	0.0477136	1
Jejunum	ENSSSCG00000027877	TLR10	chr8:30124628-30134858	0.890254	1.94173	-1.1486	0.047794	1
Jejunum	ENSSSCG00000015662	C4BPA	chr9:67724539-67827509	536.181	904.716	-0.683446	0.047859	1
Jejunum	ENSSSCG00000015661	C4BPB	chr9:67716283-67725782	10.399	18.7215	-0.806439	0.0479039	1
Jejunum	ENSSSCG00000037766	NR3C2	chr8:80256761-80669398	15.2064	9.82976	0.63987	0.048335	1
Jejunum	ENSSSCG00000039731	-	chr2:102424554-102437858	9.13979	15.8984	-0.825596	0.0484538	1
Jejunum	ENSSSCG00000018087	ND4	chrMT:11359-12736	274.865	158.562	0.786453	0.0484549	1
Jejunum	ENSSSCG00000039394	ENSSSCG00000039394	AEMK02000134.1:33714-35097	14.9249	5.07173	1.56565	0.0484938	1
Jejunum	ENSSSCG00000009802	WDR66	chr14:30699660-30791296	0.0350233	0.00271967	3.1039	0.0486566	1
Jejunum	ENSSSCG00000017256	ABCA6	chr12:11225408-11286018	2.54112	5.52261	-1.09602	0.0487139	1
Jejunum	ENSSSCG00000037698	TCERG1L	chr14:139773749-139954651	0.00370967	0.0573313	-3.2083	0.0487414	1
Jejunum	ENSSSCG00000026520	ENSSSCG00000026520	chrX:3891645-4076893	0.017403	0.0756663	-2.11423	0.0487489	1
Jejunum	ENSSSCG00000022467	VPREB1	chr14:49972048-49972768	0	0.156519	-5.41772	0.049284	1
Jejunum	ENSSSCG00000024223	ARHGEF16	chr6:65026276-65048542	13.7362	7.82172	0.772074	0.0494913	1
Jejunum	ENSSSCG00000014828	RAB6A	chr9:8122751-8199067	30.3029	18.8379	0.673173	0.0495714	1
Jejunum	ENSSSCG00000029879	LTF	chr13:29411457-29445953	0.0833193	0.204567	-1.33565	0.0496734	1
Jejunum	ENSSSCG00000004962	CORO2B	chr1:166466231-166611187	0.0421117	0.124429	-1.49968	0.0499284	1
Colon	ENSSSCG00000005514	RAB14	chr1:261180713-261280867	10.1958	70.3673	-2.88733	6.02e-17	1.75e-12
Colon	ENSSSCG00000010400	MSMB	chr14:90490945-90640775	3.39708	17.9845	-2.48998	6.36e-10	9.22e-06
Colon	XLOC_494768	XLOC_494768	chr8:72097653-72359021	12.2826	3.7214	4.30259	2.8e-09	2.71e-05
Colon	ENSSSCG00000036181	ENSSSCG00000036181	chr7:21582095-21582474	0	93.3609	-13.3967	7.6e-09	5.51e-05
Colon	ENSSSCG00000039803	ENSSSCG00000039803	chr9:10541283-10542795	0	10.1232	-12.2517	1.55e-08	9.01e-05
Colon	ENSSSCG00000011081	ENSSSCG00000011081	chr10:52583492-52596824	2.65365	9.02874	-1.9014	8.45e-08	0.000408249
Colon	ENSSSCG00000033950	ENSSSCG00000033950	chr7:21620251-21620630	0	15.6556	-10.8702	2.95e-07	0.00122288
Colon	ENSSSCG00000010334	SFTPD	chr14:82051276-82070302	1.59927	0.141493	3.40258	2.64e-06	0.00780158
Colon	ENSSSCG00000038603	SMIM10L1	chr5:61154108-61163111	0.7315	5.0068	-3.24209	2.69e-06	0.00780158
Colon	ENSSSCG00000040522	ENSSSCG00000040522	chr14:48773078-48788074	0.028022	18.4661	-8.0829	1.01e-05	0.021036
Colon	ENSSSCG00000035493	SACS	chr11:2379695-2456664	1.32793	0.18911	2.66978	1.2e-05	0.0218367
Colon	ENSSSCG00000013931	GMIP	chr2:58286872-58296259	1.38875	0.0517077	4.40641	1.32e-05	0.0224565
Colon	ENSSSCG00000039007	CLEC4G	chr2:71433111-71438552	0	0.127281	-7.32541	1.44e-05	0.0231252
Colon	ENSSSCG00000030113	SHISA2	chr11:3806303-3812502	0.280512	1.52751	-2.54502	2.16e-05	0.0329344
Colon	ENSSSCG00000011002	TMEM215	chr10:33667099-33670249	0	0.130926	-7.04149	3.3e-05	0.0434968
Colon	ENSSSCG00000011299	CLEC3B	chr13:28176793-28229719	7.40766	17.8707	-1.35986	9.31e-05	0.100029
Colon	ENSSSCG00000039758	ENSSSCG00000039758	chr13:123802607-123837658	0.347238	8.70003	-4.84044	0.000100314	0.100314
Colon	ENSSSCG00000006038	ZFPM2	chr4:31606774-32094207	0.54707	1.39388	-1.68635	0.000123183	0.119077
Colon	ENSSSCG00000036438	GPX3	chr16:71980468-71989011	8.43541	21.5198	-1.45969	0.000132129	0.123387
Colon	ENSSSCG00000037971	-	chr3:118273063-118279184	0.239956	1.71242	-3.10586	0.000136152	0.123387
Colon	XLOC_169000	XLOC_169000	chr13:146750485-146769512	0.021321	1.15378	-5.29378	0.000160107	0.127353
Colon	ENSSSCG00000036470	ENSSSCG00000036470	AEMK02000156.1:61913-62552	0	0.47141	-6.58128	0.000163699	0.127353
Colon	ENSSSCG00000016031	CALCRL	chr15:92210870-92332385	6.34116	15.7525	-1.39561	0.000167479	0.127353
Colon	ENSSSCG00000006172	PI15	chr4:61113292-61142867	1.32145	4.36035	-1.7784	0.000180544	0.130895
Colon	ENSSSCG00000006876	PLPPR5	chr4:118946892-119065186	0.019075	0.31502	-3.64621	0.000223673	0.150849
Colon	XLOC_315291	XLOC_315291	chr2:43142610-43708271	5.63894	1.74448	1.50013	0.000237837	0.153904
Colon	ENSSSCG00000000917	KERA	chr5:91773030-91802367	0.15636	1.57618	-3.34428	0.00024621	0.1548
Colon	ENSSSCG00000034192	GNAO1	chr6:29417601-29592698	0.504975	0.964844	-1.71159	0.000287739	0.170295
Colon	ENSSSCG00000000207	ENSSSCG00000000207	chr5:15774938-15775449	147.058	362.077	-1.38091	0.000407141	0.21362
Colon	ENSSSCG00000015332	PON1	chr9:74635365-74974827	0.553027	2.90017	-2.07306	0.000424023	0.21362
Colon	ENSSSCG00000011867	MYLK	chr13:136619308-136809673	11.2793	45.2728	-1.57197	0.000461387	0.223004
Colon	ENSSSCG00000013235	MADD	chr2:15270786-15326202	9.34272	4.1178	1.1705	0.000479001	0.227722
Colon	ENSSSCG00000002696	VAT1L	chr6:9957503-10120510	0.097527	0.54356	-2.46922	0.000504008	0.230952
Colon	ENSSSCG00000029545	GPRC5D	chr5:59535089-59546262	0	0.0980363	-6.39287	0.000513981	0.230952
Colon	ENSSSCG00000034749	ENSSSCG00000034749	chr1:261228701-261256850	0.880409	5.40643	-2.76817	0.00051765	0.230952
Colon	ENSSSCG00000016135	CPO	chr15:110162606-110201623	1.74292	4.57898	-1.67273	0.000529602	0.232704
Colon	ENSSSCG00000009526	ITGBL1	chr11:70041968-70248362	0.325366	1.79202	-2.47902	0.000589865	0.247914
Colon	ENSSSCG00000014092	S100Z	chr2:85759604-85809760	1.23999	0.396428	1.77008	0.000677055	0.274358
Colon	ENSSSCG00000039874	CCL26	chr3:10381173-10385747	6.81817	27.8375	-2.04411	0.00068833	0.274358
Colon	XLOC_156351	XLOC_156351	chr13:41739880-42884771	10.7072	4.58998	1.36091	0.000690625	0.274358
Colon	ENSSSCG00000036445	ENSSSCG00000036445	chr8:73071223-73079375	1.04288	5.66646	-2.57091	0.00070958	0.276245
Colon	ENSSSCG00000033457	ENSSSCG00000033457	chr12:39591380-39599572	0.220354	0.916382	-2.08777	0.000714428	0.276245
Colon	ENSSSCG00000032413	ENSSSCG00000032413	chr8:20592121-20609036	0	1.00509	-9.14503	0.000742368	0.283272
Colon	ENSSSCG00000016763	GLI3	chr18:52403145-52695397	0.750063	1.0449	-1.83498	0.000765563	0.284632
Colon	ENSSSCG00000024408	CCR3	chr13:29251960-29286467	0.145544	0.811077	-2.51745	0.000778597	0.285814
Colon	XLOC_210067	XLOC_210067	chr15:11251020-11365535	0.0607733	0.608223	-3.17821	0.000827442	0.291404
Colon	ENSSSCG00000014985	MMP3	chr9:33410143-33454194	5.03754	23.0018	-2.15941	0.000838619	0.291404
Colon	ENSSSCG00000031282	ENSSSCG00000031282	AEMK02000207.1:16072-18468	0.042137	5.78668	-6.16568	0.000853296	0.291404
Colon	XLOC_475339	XLOC_475339	chr7:24523165-24673983	3.85925	0.666307	1.91902	0.000857033	0.291404
Colon	ENSSSCG00000001972	AP4S1	chr7:68318216-68471927	1.18104	1.78115	-1.10048	0.000883018	0.291404
Colon	ENSSSCG00000012141	CA5B	chrX:12206117-12333790	1.76017	2.1915	-1.68762	0.00088426	0.291404
Colon	ENSSSCG00000040036	ENSSSCG00000040036	chr6:54963996-54971107	0.0408823	0.197297	-2.55534	0.000908113	0.295902
Colon	ENSSSCG00000024161	ENSSSCG00000024161	chr7:22972173-22976930	13.6487	0.582082	4.5727	0.000938302	0.297179
Colon	ENSSSCG00000002035	C14orf119	chr7:75945912-75989221	9.9089	1.98608	1.51023	0.000947456	0.297179
Colon	ENSSSCG00000004643	SLC27A2	chr1:121528925-121579121	0.497215	0.0640057	2.85073	0.000980376	0.299173
Colon	ENSSSCG00000037970	SOX8	chr3:40695066-40830801	0.831615	0.232227	1.96822	0.00105552	0.307193
Colon	ENSSSCG00000008491	QPCT	chr3:102795071-102824180	1.04865	3.2219	-1.68652	0.00105929	0.307193
Colon	ENSSSCG00000022337	SERPINB11	chr1:158014042-158031261	0.0148807	0.254395	-4.08035	0.00108766	0.311377
Colon	ENSSSCG00000009194	HPGDS	chr8:125375950-125408134	1.99829	6.55752	-1.98793	0.00109519	0.311377
Colon	ENSSSCG00000015109	CCDC153	chr9:46401410-46411823	0.308968	0.0631847	2.16713	0.00126797	0.348291
Colon	ENSSSCG00000006580	S100A2	chr4:96073481-96076844	94.0645	187.629	-1.10308	0.00127307	0.348291
Colon	ENSSSCG00000012007	HSPA13	chr13:179309386-179321259	14.2333	5.82567	1.18668	0.00128809	0.349109
Colon	ENSSSCG00000032323	C5orf15	chr2:136282924-136300420	3.89926	11.3493	-1.54415	0.00131548	0.353232
Colon	ENSSSCG00000014980	CFAP300	chr9:32765918-32795278	0.014254	0.339032	-3.82852	0.00133109	0.354142
Colon	ENSSSCG00000013991	C1orf35	chr2:51236996-51241274	3.49122	1.05435	1.64337	0.00135803	0.356883
Colon	ENSSSCG00000036792	-	chr2:75593339-75627362	0.544339	0.124432	2.6484	0.00137	0.356883
Colon	XLOC_003650	XLOC_003650	AEMK02000328.1:35459-106429	2.09029	0.74431	1.27122	0.00141058	0.361573
Colon	ENSSSCG00000004890	SERPINB2	chr1:157869364-157886753	1.4739	6.75461	-2.31594	0.00150238	0.378862
Colon	ENSSSCG00000037850	ENSSSCG00000037850	AEMK02000139.1:21596-22057	1.10395	4.89627	-2.34287	0.00160078	0.394094
Colon	ENSSSCG00000034607	OGN	chr3:42116436-42135852	11.7731	28.5831	-1.35072	0.00161576	0.394094
Colon	ENSSSCG00000040025	NANOS1	chr14:128962375-128963229	0.0176113	0.360754	-4.03313	0.00161714	0.394094
Colon	ENSSSCG00000029756	ADGRG2	chrX:15370223-15518680	0.062133	0.362172	-2.52896	0.00164852	0.396247
Colon	ENSSSCG00000011939	RETNLB	chr13:150716863-150718674	19.5705	97.5444	-2.22292	0.0016719	0.396247
Colon	ENSSSCG00000015681	-	chr15:11409805-11500110	0.0440313	0.568052	-3.57467	0.0016966	0.396247
Colon	ENSSSCG00000036736	-	chr8:56084484-56143731	6.17064	3.09784	1.19283	0.00173053	0.396247
Colon	ENSSSCG00000031905	KCNS3	chr3:119951097-119989366	0.808615	2.33952	-1.62693	0.00174537	0.396247
Colon	ENSSSCG00000006051	CTHRC1	chr4:33759548-33771585	0.011564	0.24567	-3.97789	0.00175173	0.396247
Colon	ENSSSCG00000020694	DSG1	chr6:115236870-115276729	0	0.0330603	-6.58066	0.00179861	0.396247
Colon	ENSSSCG00000005981	FBXO32	chr4:15895092-15930934	3.96556	11.7175	-2.04629	0.00179941	0.396247
Colon	ENSSSCG00000009332	TEX26	chr11:7562956-7588560	0.288344	1.14191	-1.98192	0.00189698	0.40855
Colon	ENSSSCG00000027454	QPRT	chr3:17987221-18002159	0.101664	0	6.05847	0.00191486	0.40855
Colon	ENSSSCG00000035617	-	chr9:119858097-119896385	3.36592	0.989488	1.56619	0.00194922	0.40855
Colon	ENSSSCG00000012812	ENSSSCG00000012812	chrX:125452699-125467812	1.45263	0.297991	2.18597	0.00195134	0.40855
Colon	ENSSSCG00000039548	PTGFR	chr6:134727342-134776763	0.842217	2.03919	-1.3621	0.00198664	0.40855
Colon	ENSSSCG00000039103	ADIPOQ	chr13:124633684-124677875	12.5793	45.9517	-2.02945	0.00199176	0.40855
Colon	ENSSSCG00000023746	ENSSSCG00000023746	chr15:10654760-11192979	0.184697	1.1234	-2.7864	0.00206359	0.418491
Colon	ENSSSCG00000023749	MIOX	chr5:244434-255567	0.018909	0.124699	-2.67454	0.00214678	0.427709
Colon	ENSSSCG00000013575	RETN	chr2:71484097-71485859	0.0904977	0.685804	-2.84073	0.00216426	0.427709
Colon	ENSSSCG00000033041	ENSSSCG00000033041	chr17:58985580-59055340	0.399638	1.66505	-3.31153	0.00216804	0.427709
Colon	ENSSSCG00000025072	C16orf89	chr3:37346626-37367380	0	0.0982067	-6.83795	0.00226438	0.443695
Colon	ENSSSCG00000006034	RSPO2	chr4:29415774-29580466	0.342751	1.16132	-1.65741	0.00230557	0.445743
Colon	XLOC_541350	XLOC_541350	chr9:23160874-23176491	1.05954	0.403445	1.27361	0.00233037	0.447554
Colon	ENSSSCG00000038071	RASL12	chr1:163084039-163103463	0.589415	1.5443	-1.49037	0.00240719	0.451198
Colon	ENSSSCG00000013613	ELOF1	chr2:70183325-70199845	7.83334	11.7234	-1.13087	0.00246974	0.451198
Colon	ENSSSCG00000015610	SYT14	chr9:132817948-133041191	0.0612417	0.242857	-2.12042	0.00247902	0.451198
Colon	ENSSSCG00000034252	ENSSSCG00000034252	AEMK02000207.1:2583-3033	0	0.857487	-6.82745	0.00250533	0.451198
Colon	ENSSSCG00000024791	ENSSSCG00000024791	chr2:27186603-27207302	16.3934	37.5952	-1.24915	0.00252716	0.451198
Colon	ENSSSCG00000025531	SSPN	chr5:47566271-47609304	4.35746	10.1012	-1.27653	0.00253641	0.451198
Colon	ENSSSCG00000017818	SERPINF1	chr12:47948982-47959470	8.12657	13.6142	-1.18117	0.00254613	0.451198
Colon	XLOC_526257	XLOC_526257	chr9:41997591-42036467	3.86452	1.50137	1.16867	0.00257041	0.451198
Colon	ENSSSCG00000005456	MUSK	chr1:251650474-251751910	0.375723	1.37626	-1.90796	0.00258008	0.451198
Colon	ENSSSCG00000017376	MEOX1	chr12:19431029-19452810	0.0964487	0.355313	-1.93055	0.00278152	0.468285
Colon	ENSSSCG00000039146	ENSSSCG00000039146	AEMK02000525.1:32398-235591	26.6493	70.4851	-1.53022	0.0027865	0.468285
Colon	ENSSSCG00000007009	ADAM3A	chr17:9086988-9166324	0.233583	0.00757967	3.86582	0.00283772	0.468285
Colon	ENSSSCG00000006141	CA3	chr4:51212590-51238746	0.692912	2.89003	-2.09751	0.00286141	0.468285
Colon	ENSSSCG00000009426	CCDC122	chr11:23139394-23200053	3.01669	1.07558	1.59862	0.00287063	0.468285
Colon	ENSSSCG00000013579	CD209	chr2:71394241-71398103	15.0274	38.0175	-1.37163	0.00287377	0.468285
Colon	ENSSSCG00000031448	ENSSSCG00000031448	chr16:26505608-26506166	2.45887	0.350138	2.64194	0.00293621	0.472678
Colon	ENSSSCG00000002864	SLC7A10	chr6:43000014-43017636	0.022944	0.158166	-2.9229	0.00293723	0.472678
Colon	ENSSSCG00000005180	BNC2	chr1:205925074-206381334	0.956165	2.27637	-1.59331	0.00295016	0.472678
Colon	ENSSSCG00000020785	DES	chr15:121427532-121444938	8.86714	61.5163	-2.44152	0.00304906	0.477961
Colon	ENSSSCG00000023467	ENSSSCG00000023467	chr7:46606301-46631020	3.82706	12.4368	-1.25827	0.00318309	0.496288
Colon	ENSSSCG00000016176	44989	chr15:118477282-118585383	0	0.0261567	-5.79114	0.00332976	0.508834
Colon	ENSSSCG00000015399	SEMA3E	chr9:96682090-96942685	0.103952	0.333226	-1.78205	0.00335376	0.508834
Colon	ENSSSCG00000005953	KCNQ3	chr4:8721328-8970114	0.0829967	0.424654	-2.33687	0.00336491	0.508834
Colon	ENSSSCG00000037918	ADIRF	chr14:87928820-87930854	6.26273	26.2402	-2.14518	0.00344713	0.510222
Colon	ENSSSCG00000034722	CCL14	chr12:39611868-39616159	1.20713	5.27526	-2.1379	0.00345103	0.510222
Colon	ENSSSCG00000028549	ECM2	chr3:42182534-42273312	4.7604	11.8516	-1.4247	0.00345582	0.510222
Colon	ENSSSCG00000036801	C6orf132	chr7:37219262-37306524	2.88097	0.988574	1.4758	0.00346599	0.510222
Colon	ENSSSCG00000021222	ENSSSCG00000021222	chr3:40616643-40618329	3.34497	10.5355	-1.68333	0.00354131	0.51607
Colon	ENSSSCG00000016284	ENSSSCG00000016284	chr15:132919608-132983215	0.460694	0.10312	2.19581	0.00356843	0.516079
Colon	ENSSSCG00000033670	ENSSSCG00000033670	chr13:149745788-149750741	0.01273	0.327399	-4.07509	0.00357696	0.516079
Colon	ENSSSCG00000009361	POSTN	chr11:13224959-13259033	15.1284	47.2284	-1.68068	0.00372031	0.530361
Colon	ENSSSCG00000010522	ANKRD2	chr14:108944791-108959382	0.291279	0.023923	3.34564	0.00378329	0.530361
Colon	ENSSSCG00000012699	ENSSSCG00000012699	chrX:111310177-111368070	12.938	30.6661	-1.28271	0.00384393	0.530361
Colon	ENSSSCG00000013382	PLEKHA7	chr2:42066923-42312689	20.3468	7.83556	1.20884	0.00386467	0.530361
Colon	ENSSSCG00000037424	CDK19	chr1:76589052-76793931	11.0467	8.10822	1.1621	0.00392499	0.533502
Colon	ENSSSCG00000016609	SLC13A1	chr18:24136575-24219235	9.24295	16.2983	-0.93996	0.00398481	0.534997
Colon	ENSSSCG00000017539	HOXB6	chr12:24849740-24858855	19.5321	7.85526	1.11577	0.00401965	0.537188
Colon	ENSSSCG00000004218	RSPO3	chr1:35984950-36085737	0.893351	2.47446	-1.5339	0.00411686	0.541772
Colon	ENSSSCG00000040509	LIMD2	chr12:15225293-15229361	1.35412	3.95144	-1.62621	0.00415163	0.541772
Colon	ENSSSCG00000033657	GREM1	chr1:136617105-136629292	5.80439	16.2304	-1.52875	0.00416678	0.541772
Colon	ENSSSCG00000007087	BANF2	chr17:26124085-26175686	0	0.294939	-6.06006	0.00417517	0.541772
Colon	ENSSSCG00000015377	ABCB5	chr9:89594766-89737648	0.452615	0.008964	4.68347	0.00419344	0.541772
Colon	ENSSSCG00000031524	ENSSSCG00000031524	chr13:150186763-150204369	0	0.127601	-7.79974	0.00421349	0.541772
Colon	ENSSSCG00000035253	MAFG	chr12:1071614-1074688	0.488689	0.0579227	2.92111	0.00422489	0.541772
Colon	ENSSSCG00000036976	ENSSSCG00000036976	chr14:87703268-87719629	0	0.176675	-5.71216	0.00423341	0.541772
Colon	ENSSSCG00000014323	ENSSSCG00000014323	chr2:139822355-139823468	0	0.268556	-6.581	0.00429681	0.541772
Colon	ENSSSCG00000009331	MEDAG	chr11:7532400-7562737	3.4329	10.9162	-1.73061	0.00441205	0.553894
Colon	ENSSSCG00000020717	FAM160A1	chr8:77328622-77684515	27.625	12.9571	1.22431	0.00451966	0.563608
Colon	ENSSSCG00000040631	LPL	chr14:4104769-4136593	23.8104	47.1589	-1.0752	0.00461883	0.563608
Colon	ENSSSCG00000006932	ENSSSCG00000006932	chr4:129491814-129598648	70.0832	16.9117	2.1705	0.00466781	0.563608
Colon	ENSSSCG00000015544	ZNF648	chr9:123449250-123589817	1.28	0.452178	2.14675	0.00467178	0.563608
Colon	ENSSSCG00000016578	FLNC	chr18:19757303-19787727	1.2407	3.52278	-1.54384	0.00469896	0.563608
Colon	ENSSSCG00000013978	ZNF672	chr2:52297624-52312332	2.71604	4.19623	-1.25411	0.00471609	0.563608
Colon	ENSSSCG00000014112	JMY	chr2:88022709-88098518	5.82976	10.8198	-0.997774	0.00471799	0.563608
Colon	ENSSSCG00000014961	CWC15	chr9:27032876-27047290	7.25501	15.3117	-0.94367	0.00477148	0.563608
Colon	ENSSSCG00000030246	FCRLA	chr4:88842004-88855793	0.287548	1.44962	-1.57369	0.00478351	0.563608
Colon	ENSSSCG00000040842	-	chr13:113193887-113415532	3.13202	1.02835	1.37196	0.00483362	0.563608
Colon	ENSSSCG00000032879	-	chr1:108540949-108625422	0.683577	0.0485087	3.47757	0.00484255	0.563608
Colon	ENSSSCG00000012071	-	chr13:203325410-203376209	13.2008	4.51735	1.40552	0.00485869	0.563608
Colon	ENSSSCG00000027093	FOLH1B	chr9:22903935-22961756	0.94976	2.96513	-1.28812	0.00489553	0.565618
Colon	ENSSSCG00000034506	MS4A2	chr2:11400192-11420549	4.98086	10.4813	-1.1255	0.00495801	0.566606
Colon	ENSSSCG00000007463	PTGIS	chr17:51152888-51200273	2.09247	4.93172	-1.43172	0.00496269	0.566606
Colon	ENSSSCG00000040267	CYS1	chr3:126398335-126411930	2.24155	4.34076	-1.18015	0.00501769	0.567722
Colon	ENSSSCG00000003788	PTGER3	chr6:141959397-142159718	1.20109	3.00829	-1.52432	0.00504182	0.567722
Colon	ENSSSCG00000015402	CACNA2D1	chr9:97735560-98266969	4.46303	8.24782	-0.955667	0.00507826	0.567722
Colon	ENSSSCG00000033716	-	AEMK02000434.1:21-135549	1.13755	0.752618	1.77858	0.00508992	0.567722
Colon	ENSSSCG00000038406	ENSSSCG00000038406	chr3:117773482-117777502	13.1498	30.6095	-1.30127	0.00516714	0.569048
Colon	ENSSSCG00000035053	ENSSSCG00000035053	chr17:47521928-47546190	52.025	92.7675	-0.924828	0.0052131	0.569048
Colon	ENSSSCG00000033649	ENSSSCG00000033649	chr9:52920476-53008813	3.11416	1.53805	0.983079	0.00521633	0.569048
Colon	ENSSSCG00000011756	NLGN1	chr13:112715653-112723675	0.021482	0.1808	-2.85287	0.0052332	0.569048
Colon	ENSSSCG00000030182	DEDD2	chr6:49710989-49733289	5.41945	2.72936	0.92597	0.00524796	0.569048
Colon	ENSSSCG00000037416	CLIC5	chr7:40684989-40913575	23.9216	10.4609	1.12012	0.00527611	0.569048
Colon	ENSSSCG00000017478	RAPGEFL1	chr12:22180397-22195917	7.41583	3.5432	0.944008	0.00528605	0.569048
Colon	ENSSSCG00000014004	ENSSSCG00000014004	chr2:77945782-78012643	14.6869	12.1817	1.11203	0.00533645	0.569048
Colon	ENSSSCG00000032330	THY1	chr9:46605260-46612266	3.34984	5.90972	-1.09025	0.00533748	0.569048
Colon	ENSSSCG00000008833	SGCB	chr8:39126925-39141517	4.3337	8.44645	-1.04049	0.0053636	0.569048
Colon	ENSSSCG00000032147	ENSSSCG00000032147	AEMK02000149.1:8769-11716	0.133406	2.67113	-4.16175	0.00540352	0.56967
Colon	ENSSSCG00000009053	RNF150	chr8:86087716-86336653	60.1071	27.6559	1.04303	0.00542168	0.56967
Colon	ENSSSCG00000039089	ENSSSCG00000039089	chr16:79887790-79935556	3.38416	1.56831	1.04238	0.00544402	0.569951
Colon	ENSSSCG00000010332	PLAC9	chr14:81834360-81901909	5.99836	14.5281	-1.06169	0.00547525	0.570441
Colon	ENSSSCG00000006800	CD53	chr4:109303320-109336480	11.0316	17.7305	-1.02378	0.00548803	0.570441
Colon	ENSSSCG00000006619	SNX27	chr4:97532784-97620738	10.1873	5.10479	0.888551	0.00552477	0.572209
Colon	ENSSSCG00000009181	C4orf17	chr8:120878614-121266683	0.741631	0.203247	1.73454	0.00570054	0.585954
Colon	ENSSSCG00000015073	TAGLN	chr9:44560785-44567385	44.4445	116.619	-1.43927	0.00587057	0.597009
Colon	ENSSSCG00000006770	-	chr4:107447774-107629192	1.5535	0.489136	1.47176	0.00591038	0.597009
Colon	ENSSSCG00000000866	MYBPC1	chr5:82557613-82651062	0.00218367	0.037551	-3.82992	0.00593949	0.597009
Colon	ENSSSCG00000010691	PLPP4	chr14:130277211-130424630	0.061665	0.415187	-2.70709	0.0059495	0.597009
Colon	ENSSSCG00000026181	AKTIP	chr6:31747229-31758495	7.8148	14.2634	-0.997563	0.00600132	0.598605
Colon	ENSSSCG00000015268	FMO1	chr9:63812103-63895080	12.083	23.1245	-1.04082	0.00600669	0.598605
Colon	ENSSSCG00000003722	CDH2	chr6:112396329-112628946	0.885558	2.12197	-1.32704	0.00622604	0.610119
Colon	ENSSSCG00000031141	ABCA13	chr9:135115078-135450811	2.94297	1.34351	0.960844	0.00622742	0.610119
Colon	ENSSSCG00000032623	JAGN1	chr13:66155579-66159061	8.63508	11.3996	-1.07595	0.00628693	0.611042
Colon	ENSSSCG00000009245	SCD5	chr8:135507176-135635371	0.0564503	0.244427	-2.14403	0.00630008	0.611042
Colon	ENSSSCG00000032276	-	chr11:7371342-7441399	0.091815	0.659292	-2.82519	0.00635263	0.611042
Colon	ENSSSCG00000029990	DEFB1	AEMK02000617.1:558-11154	54.9916	123.755	-1.28199	0.00639167	0.611042
Colon	ENSSSCG00000004232	CLVS2	chr1:39680038-39752486	0.003131	0.0563853	-3.94417	0.006443	0.611042
Colon	ENSSSCG00000008604	WDR35	chr3:118208863-118283378	3.71325	6.11749	-0.927646	0.00646721	0.611042
Colon	ENSSSCG00000011717	IGSF10	chr13:91625909-91680046	1.12037	3.75698	-1.78	0.00647354	0.611042
Colon	ENSSSCG00000035058	PID1	chr15:130079132-130332716	3.05962	6.63957	-1.20697	0.00647407	0.611042
Colon	ENSSSCG00000040080	PTGDS	AEMK02000682.1:885009-891229	0.55652	1.34328	-1.37894	0.00662753	0.614405
Colon	ENSSSCG00000013022	PYGM	chr2:7406764-7423914	0.503153	2.52429	-2.03059	0.00663134	0.614405
Colon	ENSSSCG00000028674	ENSSSCG00000028674	chr9:68025553-68065152	2.44197	7.90535	-1.71296	0.00672715	0.616054
Colon	XLOC_086926	XLOC_086926	chr10:66523619-66562792	0.932491	0.256465	1.70495	0.0067341	0.616054
Colon	ENSSSCG00000023915	SLC2A4	chr12:52628450-52634974	0.529466	1.5327	-1.61329	0.0067899	0.616363
Colon	ENSSSCG00000016166	ENSSSCG00000016166	chr15:115809216-115939946	0.0699557	0.324621	-2.18125	0.00682981	0.616363
Colon	ENSSSCG00000030260	PFN2	chr13:90177539-90183785	4.61615	12.1847	-1.47098	0.00685479	0.616363
Colon	ENSSSCG00000038455	RBM24	chr7:13125897-13139624	0.375987	1.06858	-1.61111	0.0069009	0.616527
Colon	ENSSSCG00000032522	ENSSSCG00000032522	chr15:121451383-121476320	0.142233	0.888732	-2.21584	0.00697548	0.61862
Colon	ENSSSCG00000021646	KLF9	chr1:223720413-223748621	12.7677	25.0413	-1.02803	0.00708447	0.621685
Colon	ENSSSCG00000032123	SPX	chr5:51920137-51928399	18.3581	7.63997	1.15745	0.00713779	0.621685
Colon	ENSSSCG00000015636	VSTM2A	chr9:138990704-139016780	0.016288	0.11051	-3.04135	0.00714894	0.621685
Colon	ENSSSCG00000004012	THBS2	chr1:855024-883694	2.41281	5.01013	-1.20985	0.00715212	0.621685
Colon	ENSSSCG00000040337	AK4	chr6:147177031-147257814	0.82224	2.0088	-1.31485	0.00715529	0.621685
Colon	ENSSSCG00000003852	SLC1A7	chr6:159112701-159153761	0.048301	0	5.56945	0.00720889	0.621685
Colon	ENSSSCG00000006748	TSPAN2	chr4:105502552-105542134	1.96808	5.59634	-1.55315	0.00723276	0.621685
Colon	ENSSSCG00000035732	-	chr4:127229283-127245376	6.5905	1.72766	1.85082	0.0072843	0.621685
Colon	ENSSSCG00000011727	PTX3	chr13:97273522-97280388	0.29039	1.05625	-1.86927	0.00728605	0.621685
Colon	ENSSSCG00000014012	GFPT2	chr2:78284804-78330262	0.896947	2.58646	-1.57745	0.00731515	0.621685
Colon	ENSSSCG00000006132	MMP16	chr4:48556967-48862985	0.730127	1.50347	-1.14811	0.00735303	0.621685
Colon	ENSSSCG00000015322	TFPI2	chr9:73684237-73689134	16.1084	29.794	-0.962347	0.00741389	0.625008
Colon	XLOC_037712	XLOC_037712	chr1:199238241-199318926	2.41535	0.807133	1.41698	0.00747526	0.625143
Colon	ENSSSCG00000029886	LYVE1	chr2:48937153-48955802	3.3478	9.6776	-1.55287	0.00748016	0.625143
Colon	ENSSSCG00000028922	GABRA2	chr8:36347037-36502460	0.018529	0.0980893	-2.66154	0.00755567	0.627201
Colon	ENSSSCG00000015476	CHI3L1	chr9:113882214-113895510	1.37939	4.47636	-1.81637	0.00759129	0.627201
Colon	ENSSSCG00000027183	FSTL5	chr8:50264275-51052864	0.0245967	0.209238	-2.99963	0.00761463	0.627341
Colon	XLOC_357328	XLOC_357328	chr3:100727856-100797973	0.64597	0.313124	1.58192	0.00769534	0.628249
Colon	ENSSSCG00000004658	FBN1	chr1:123101260-123359568	21.0648	44.3265	-1.14631	0.00770904	0.628249
Colon	ENSSSCG00000011683	PCOLCE2	chr13:83507610-83592822	6.93122	19.0535	-1.50983	0.00773396	0.628249
Colon	ENSSSCG00000040980	ENSSSCG00000040980	chr8:66060640-66323909	0.228148	1.18513	-2.40489	0.00784686	0.633869
Colon	ENSSSCG00000034677	ENSSSCG00000034677	chr15:84406876-84410933	0	0.0989073	-5.89432	0.00795421	0.637216
Colon	ENSSSCG00000007527	EDN3	chr17:59418758-59458087	0.800483	0.231476	2.08664	0.00801931	0.638349
Colon	ENSSSCG00000035601	HAS3	chr6:17844974-17856082	4.7806	1.25029	1.86329	0.00817271	0.638349
Colon	ENSSSCG00000040444	-	chr3:118768249-119104559	0.294306	0	6.32254	0.00817621	0.638349
Colon	ENSSSCG00000038767	MBP	chr1:147568191-147744757	13.3347	7.18826	0.873593	0.00817655	0.638349
Colon	ENSSSCG00000015790	SLC25A4	chr15:46193493-46206390	5.24447	6.96271	-1.06061	0.00821049	0.638349
Colon	ENSSSCG00000031661	C12orf75	chr5:14720120-14765986	3.16296	6.56448	-1.18122	0.00831907	0.64163
Colon	ENSSSCG00000038584	FGF12	chr13:129240084-129626849	0.138287	0.453329	-1.79862	0.00836032	0.643102
Colon	ENSSSCG00000015916	-	chr15:73135583-73446651	0.201438	0.0719977	-2.44257	0.00848952	0.649558
Colon	ENSSSCG00000002828	LPCAT2	chr6:29997765-30056713	5.22173	10.5543	-0.978742	0.00853268	0.649558
Colon	ENSSSCG00000030655	MAMDC2	chr1:223384827-223548420	2.26281	4.59019	-1.42207	0.00858898	0.650341
Colon	ENSSSCG00000038929	CEMIP	chr7:49622342-49793052	0.332276	0.991762	-1.71101	0.00868029	0.65384
Colon	ENSSSCG00000031712	MFAP5	chr5:62742315-62760258	6.79089	26.1144	-1.80374	0.00887717	0.665214
Colon	ENSSSCG00000013842	CYP4F3	chr2:61847307-61884678	0.0978237	0.381008	-2.02604	0.00896559	0.66529
Colon	ENSSSCG00000005041	FERMT2	chr1:182519684-182606869	9.76927	16.9831	-0.888645	0.00897354	0.66529
Colon	ENSSSCG00000027118	-	chr18:13998177-14058302	6.31854	1.82414	1.46635	0.00897591	0.66529
Colon	ENSSSCG00000013181	SERPING1	chr2:13322843-13338996	23.405	49.8252	-1.04038	0.00899288	0.66529
Colon	ENSSSCG00000006988	PDGFRL	chr17:5278882-5328849	1.85579	4.51122	-1.37779	0.00901855	0.665491
Colon	ENSSSCG00000029598	FAM124A	chr11:16572302-16658103	0.0308493	0.194423	-2.61968	0.00908762	0.665749
Colon	ENSSSCG00000023918	SLC9C1	chr13:147485632-147636390	8.05861	3.11136	0.964966	0.00914448	0.665749
Colon	ENSSSCG00000037981	CNTNAP2	chr9:109743595-111155312	0.294106	0.304991	-2.04114	0.0091815	0.665749
Colon	ENSSSCG00000015632	ENSSSCG00000015632	chr9:136893356-137056101	4.16143	1.4888	1.33216	0.00918375	0.665749
Colon	ENSSSCG00000006754	AMPD1	chr4:105868893-105893219	0.162231	0.0429707	1.70683	0.00919096	0.665749
Colon	ENSSSCG00000012848	EPS8L2	chr2:435324-452629	21.4148	9.78614	0.981976	0.0092057	0.665749
Colon	ENSSSCG00000016535	CALD1	chr18:14267959-14478503	28.9198	55.1187	-1.00224	0.0093393	0.669509
Colon	ENSSSCG00000024223	ARHGEF16	chr6:65026276-65048542	11.6949	5.4625	0.930708	0.009354	0.669509
Colon	ENSSSCG00000003063	PHLDB3	chr6:50346892-50390436	7.91638	3.34609	1.12366	0.00955962	0.674523
Colon	ENSSSCG00000013614	CNN1	chr2:70183235-70190758	16.1422	58.7134	-1.87412	0.00966136	0.67665
Colon	ENSSSCG00000034511	SPINK1	chr2:149041018-149080567	167.023	548.592	-1.3171	0.00975446	0.67665
Colon	ENSSSCG00000014038	FAM193B	chr2:80316823-80430071	5.02933	2.77563	0.986945	0.0098376	0.677076
Colon	ENSSSCG00000011110	CCDC3	chr10:59052916-59144797	2.47768	5.33385	-1.17563	0.0100046	0.684276
Colon	ENSSSCG00000014432	GRPEL2	chr2:150511112-150520441	3.34188	5.23953	-1.13419	0.0100965	0.688529
Colon	ENSSSCG00000024644	CIDEA	chr6:97253074-97267406	3.03302	8.92889	-1.71007	0.0101347	0.688529
Colon	ENSSSCG00000010948	CTSL	chr10:27666976-27675171	3.5541	7.98051	-1.22785	0.0102661	0.692364
Colon	ENSSSCG00000001231	ENSSSCG00000001231	chr7:22868956-22870990	11.7627	5.05999	1.12023	0.0103719	0.694657
Colon	ENSSSCG00000014960	AMOTL1	chr9:26811455-26979097	1.22934	2.13554	-1.06564	0.010403	0.69513
Colon	ENSSSCG00000025644	ENSSSCG00000025644	chr4:91854056-91863909	1.21631	1.96549	-1.12982	0.010457	0.695977
Colon	ENSSSCG00000021746	MRPL35	chr3:58559521-58575084	6.47564	11.3551	-0.911362	0.0104637	0.695977
Colon	ENSSSCG00000033844	CYP1B1	chr3:102195741-102206375	1.20751	2.76353	-1.2446	0.0104976	0.696636
Colon	ENSSSCG00000035033	ENSSSCG00000035033	chr18:7110451-7117286	5.79537	14.5252	-1.47253	0.0105399	0.697849
Colon	ENSSSCG00000015579	PTGS2	chr9:127848603-127859287	1.7901	4.30321	-1.35177	0.0106322	0.698839
Colon	ENSSSCG00000011053	CDNF	chr10:46935598-46956737	0	0.0755517	-6.09614	0.0106754	0.698839
Colon	ENSSSCG00000021645	MROH2B	chr16:25920680-25983684	0.069868	0.224055	-1.74898	0.01081	0.701934
Colon	ENSSSCG00000032026	ENSSSCG00000032026	chr18:7850219-7851347	2.16332	0.447356	2.0312	0.0108254	0.701934
Colon	ENSSSCG00000011892	-	chr13:140387567-140567044	2.74369	1.15065	1.18579	0.0108437	0.701934
Colon	ENSSSCG00000011928	CCDC80	chr13:147179591-147244752	5.71692	10.9773	-1.01411	0.0109106	0.702303
Colon	ENSSSCG00000037766	NR3C2	chr8:80256761-80669398	39.4494	17.7637	1.17322	0.0109278	0.702303
Colon	ENSSSCG00000036213	FGF2	chr8:101282308-101343916	3.53131	6.77836	-1.03308	0.0109705	0.702303
Colon	ENSSSCG00000011973	COL8A1	chr13:159216142-159374718	0.867731	1.99202	-1.3098	0.0110259	0.703197
Colon	ENSSSCG00000007949	SRL	chr3:38073562-38111936	0.107519	0.533527	-2.38761	0.0110329	0.703197
Colon	ENSSSCG00000021815	ENSSSCG00000021815	chr10:65022536-65058359	10.4935	5.40804	1.25987	0.0111488	0.709027
Colon	ENSSSCG00000005474	SAL1	chr1:253638015-253695398	0.144004	0.880622	-2.33419	0.0112659	0.713342
Colon	ENSSSCG00000008175	CHST10	chr3:53827844-53899241	2.05374	3.93539	-1.04751	0.0113606	0.715922
Colon	ENSSSCG00000004976	LRRC49	chr1:168553361-168700361	0.220176	0.659763	-1.64484	0.011384	0.715922
Colon	ENSSSCG00000033936	ENSSSCG00000033936	chrX:125468415-125521942	0.241412	0.681066	-1.6166	0.011435	0.715922
Colon	ENSSSCG00000026176	CHRM3	chr14:51826770-52333843	2.65592	1.13956	1.29993	0.0114767	0.715922
Colon	ENSSSCG00000021971	DPEP1	chr6:359897-376731	3.5049	1.34142	1.30087	0.0114768	0.715922
Colon	ENSSSCG00000001959	CFL2	chr7:65090223-65101707	3.9611	8.41259	-1.09379	0.0114794	0.715922
Colon	ENSSSCG00000025969	PTPRR	chr5:34796100-34914646	12.3454	6.19805	1.13625	0.0117021	0.719003
Colon	ENSSSCG00000012584	CAPN6	chrX:91258385-91288143	0.0451307	0.195989	-2.61574	0.0117244	0.719003
Colon	ENSSSCG00000032527	FOSL2	chr3:110819709-110843680	26.7223	13.1475	1.00348	0.0118672	0.721488
Colon	ENSSSCG00000017082	SPARC	chr16:71368164-71380972	52.5465	93.2053	-0.911564	0.0120207	0.722493
Colon	ENSSSCG00000038503	ENSSSCG00000038503	chr15:107334157-107382309	0.289881	0.08259	2.1316	0.012073	0.722493
Colon	ENSSSCG00000009671	PBK	chr14:11542121-11577765	4.54742	1.98598	1.10154	0.0121293	0.722493
Colon	ENSSSCG00000039426	FSTL1	chr13:139847241-139902039	29.7822	57.7165	-1.02534	0.012154	0.722493
Colon	ENSSSCG00000039276	UGT2B31	chr8:66251464-66372602	0.0166973	0.288915	-5.01339	0.0122691	0.722493
Colon	ENSSSCG00000016684	SCRN1	chr18:42924617-42987924	0.0375897	0.151151	-1.9348	0.0123388	0.722493
Colon	ENSSSCG00000001560	C6orf222	chr7:32025686-32063287	3.85526	1.56409	1.20392	0.0123586	0.722493
Colon	ENSSSCG00000008830	CWH43	chr8:38869125-38943483	4.97909	11.9215	-1.45537	0.0124167	0.722493
Colon	ENSSSCG00000009338	-	chr11:8484986-8763899	8.68639	3.72238	1.12085	0.0124279	0.722493
Colon	ENSSSCG00000008259	LRRTM4	chr3:66128584-66134768	0.357464	0.788381	-1.31195	0.0124324	0.722493
Colon	ENSSSCG00000009953	-	chr14:42995654-43186729	9.22885	3.39854	1.10728	0.0124448	0.722493
Colon	ENSSSCG00000032607	ALPL	chr6:79589691-79649644	0.311276	1.2779	-2.02455	0.0124568	0.722493
Colon	ENSSSCG00000006506	SYT11	chr4:94138799-94163042	0.87191	1.9001	-1.18594	0.012585	0.726476
Colon	ENSSSCG00000010325	KCNMA1	chr14:79353006-80106018	4.2372	7.44609	-0.978607	0.0126226	0.726476
Colon	ENSSSCG00000031154	ACKR2	chr13:26306085-26340775	0.708262	2.1422	-1.28078	0.0126257	0.726476
Colon	ENSSSCG00000015373	TMEM196	chr9:88798834-88857474	0.0470807	0.255916	-2.90978	0.0126628	0.727173
Colon	ENSSSCG00000017222	OTOP2	chr12:6323670-6333820	2.09165	0.913917	1.21026	0.0127362	0.729943
Colon	ENSSSCG00000036503	RAB6B	chr13:75012268-75075286	0.178542	0.545455	-1.63433	0.0128573	0.732584
Colon	ENSSSCG00000016690	CREB5	chr18:43844933-44264531	1.35906	2.67559	-1.1537	0.0128581	0.732584
Colon	ENSSSCG00000015426	RELN	chr9:103461885-103963684	1.94618	4.05913	-1.10462	0.0129956	0.738966
Colon	ENSSSCG00000037508	GSN	chr1:261295717-261376583	32.3302	64.6565	-0.936733	0.0131836	0.744192
Colon	ENSSSCG00000011977	DCBLD2	chr13:160064051-160156993	1.79914	3.63109	-1.09328	0.0132028	0.744192
Colon	ENSSSCG00000005778	HSBP1L1	chr6:127960266-127973191	0.249294	0.828299	-1.76828	0.0132622	0.745328
Colon	XLOC_328805	XLOC_328805	chr3:202336-210347	0.182476	0.051516	1.69255	0.0133451	0.746111
Colon	ENSSSCG00000038994	CLIC4	chr6:82401036-82483729	22.7581	38.6503	-0.854311	0.0133785	0.746111
Colon	ENSSSCG00000000278	-	chr5:18726359-18868873	4.95139	2.61304	0.89928	0.0135717	0.753985
Colon	ENSSSCG00000010065	GSTT4	chr14:49812009-49819025	0.509172	1.76122	-1.66805	0.0139844	0.768058
Colon	ENSSSCG00000031866	TIMP3	chr5:12185819-12242604	23.4395	44.16	-1.00526	0.0140275	0.768058
Colon	ENSSSCG00000001552	CLPS	chr7:31618920-31621132	0	0.40533	-6.0975	0.0140369	0.768058
Colon	ENSSSCG00000006524	THBS3	chr4:94612766-94626771	0.485002	1.18469	-1.33021	0.014114	0.770412
Colon	ENSSSCG00000016802	CDH10	chr16:12094710-12277315	0.00219467	0.0594357	-3.47269	0.014217	0.772271
Colon	ENSSSCG00000036402	MYL9	chr17:39788171-39799143	2.88401	6.64157	-1.25065	0.0142502	0.772271
Colon	ENSSSCG00000006338	DDR2	chr4:87756168-87911787	4.53375	8.7343	-1.02956	0.0142959	0.772271
Colon	ENSSSCG00000032503	ENSSSCG00000032503	chr15:38095676-38119360	0.014897	0.661604	-4.54004	0.014327	0.772271
Colon	ENSSSCG00000001036	TFAP2A	chr7:7223100-7244883	0.047687	0	5.3489	0.0144277	0.77504
Colon	ENSSSCG00000005316	TPM2	chr1:236402247-236410905	13.499	31.9802	-1.25784	0.0144318	0.77504
Colon	ENSSSCG00000024336	TMPRSS2	chr13:204870864-204914582	30.1522	16.7891	0.84427	0.0144853	0.776476
Colon	ENSSSCG00000004889	SERPINB10	chr1:157839891-157867753	0.882487	1.69276	-1.05829	0.0145608	0.777074
Colon	ENSSSCG00000004570	TPM1	chr1:108985778-109019044	40.9103	88.1461	-1.14157	0.0146201	0.777074
Colon	ENSSSCG00000012126	ENSSSCG00000012126	chrX:10429404-10582431	3.59303	6.4898	-0.928313	0.0146447	0.777074
Colon	ENSSSCG00000008072	ASPN	chr3:42163141-42192993	2.18965	4.8406	-1.20951	0.0148088	0.77998
Colon	ENSSSCG00000013106	PTGDR2	chr2:10880901-10897184	1.13971	2.82842	-1.36607	0.0148196	0.77998
Colon	ENSSSCG00000034163	PLN	chr1:43358445-43480806	5.13927	11.0476	-0.892711	0.0149317	0.782892
Colon	ENSSSCG00000009111	SYNPO2	chr8:104677583-104844171	9.69496	19.3592	-1.05995	0.0149353	0.782892
Colon	ENSSSCG00000017178	SPHK1	chr12:5113114-5120083	0.229124	0.667056	-1.4999	0.0150006	0.782892
Colon	ENSSSCG00000039162	ENSSSCG00000039162	AEMK02000150.1:13937-30280	0.0982517	0.00423167	3.80059	0.0150199	0.782892
Colon	ENSSSCG00000033539	CRYBG2	chr6:83725952-83746807	3.34161	1.34715	1.19886	0.0150712	0.783269
Colon	ENSSSCG00000008294	ACTG2	chr3:69094860-69121547	10.3962	31.0911	-1.39723	0.0152758	0.78911
Colon	ENSSSCG00000002835	TOX3	chr6:32434800-32608693	2.53741	0.991691	1.28927	0.0152924	0.78911
Colon	ENSSSCG00000005011	NEMF	chr1:179456985-179672102	4390.63	7889.23	-0.904813	0.0153559	0.789726
Colon	ENSSSCG00000008953	CXCL8	chr8:69932644-69935861	15.8784	26.947	-0.852087	0.0153588	0.789726
Colon	ENSSSCG00000031031	CSMD3	chr4:24647837-25869003	0.0143377	0.05814	-2.08854	0.0154781	0.793048
Colon	ENSSSCG00000006572	NPR1	chr4:95957223-95973430	2.51363	4.83146	-1.00264	0.015536	0.793145
Colon	ENSSSCG00000029324	COLEC10	chr4:19692830-19744220	1.34772	0.477476	1.40581	0.0155859	0.793145
Colon	ENSSSCG00000017062	TIMD4	chr16:66253517-66292965	0.550693	1.60667	-1.57383	0.0155894	0.793145
Colon	ENSSSCG00000016414	RNF32	chr18:1939221-1969480	0.0296883	0.133498	-2.23072	0.0156306	0.793847
Colon	ENSSSCG00000008187	KIAA1211L	chr3:55349883-55488451	5.47961	2.36478	1.01363	0.0157008	0.795314
Colon	ENSSSCG00000005267	ANXA1	chr1:226413516-226431961	27.4915	47.1173	-0.92675	0.0157143	0.795314
Colon	ENSSSCG00000012576	CHRDL1	chrX:90703425-90827344	3.87429	8.67764	-1.21867	0.0157625	0.796035
Colon	ENSSSCG00000017025	GABRG2	chr16:61441630-61543361	0.00371567	0.0712017	-3.3644	0.0157835	0.796035
Colon	ENSSSCG00000008349	CNRIP1	chr3:73939481-73963734	3.00225	6.01233	-1.07218	0.0158616	0.79697
Colon	ENSSSCG00000000111	BAIAP2L2	chr5:9778727-9799703	5.68319	2.38986	1.16757	0.0159281	0.79697
Colon	ENSSSCG00000022265	C19orf25	chr2:76998977-77021149	2.15798	1.16742	0.817958	0.0160973	0.79935
Colon	ENSSSCG00000008771	C4orf19	chr8:29013082-29190693	18.2819	11.7406	1.09923	0.0162818	0.805754
Colon	ENSSSCG00000016635	CAV2	chr18:29697188-29707277	5.84231	9.96877	-0.876059	0.0163732	0.806436
Colon	ENSSSCG00000026457	ENSSSCG00000026457	chr3:15351868-15448192	0	0.184154	-5.8307	0.0164026	0.806436
Colon	ENSSSCG00000035933	MAPK15	chr4:909639-915403	0.0696543	0	5.40459	0.01648	0.806436
Colon	ENSSSCG00000017801	TRARG1	chr12:46621117-46634332	1.38935	3.77145	-1.5641	0.0165381	0.806645
Colon	ENSSSCG00000002993	CYP2A19	chr6:49053993-49064190	0	0.0243357	-5.28884	0.0165779	0.806645
Colon	ENSSSCG00000037272	FABP2	chr8:104464044-104471343	1.17731	0.197631	2.58051	0.0166554	0.80695
Colon	ENSSSCG00000015662	C4BPA	chr9:67724539-67827509	301.223	602.527	-0.890769	0.0167423	0.80695
Colon	ENSSSCG00000026297	KLB	chr8:30631205-30691578	1.03212	2.18287	-1.1639	0.016818	0.80695
Colon	ENSSSCG00000012027	ADAMTS5	chr13:190357960-190411953	4.5742	7.98236	-0.876305	0.0169492	0.80695
Colon	ENSSSCG00000016794	MYO10	chr16:5908498-6145542	16.2854	8.15528	0.821145	0.016957	0.80695
Colon	ENSSSCG00000040651	-	AEMK02000525.1:204781-299100	59.4546	101.056	-1.24124	0.0169953	0.80695
Colon	ENSSSCG00000004795	MEIS2	chr1:133986260-134223013	2.68824	5.44061	-1.18143	0.0169956	0.80695
Colon	ENSSSCG00000035426	ENSSSCG00000035426	chr3:86928259-87115175	0	0.389416	-5.38626	0.0170326	0.80695
Colon	ENSSSCG00000006542	KCNN3	chr4:94929776-95108365	0.0728643	0.441335	-2.52804	0.0171378	0.80695
Colon	ENSSSCG00000026618	CAVIN2	chr15:96474284-96490236	7.09701	13.0466	-0.957624	0.0171605	0.80695
Colon	ENSSSCG00000026196	-	chr8:130221793-130330856	31.3122	17.455	0.877469	0.0171705	0.80695
Colon	ENSSSCG00000034120	CDKN2B	chr1:200626637-200770633	5.0707	2.71952	0.794088	0.0171789	0.80695
Colon	ENSSSCG00000030309	NDRG2	chr7:78111731-78121233	4.43836	7.85918	-0.910164	0.0171879	0.80695
Colon	ENSSSCG00000031796	ENSSSCG00000031796	chr16:37351677-37729623	0.286372	0.635744	-1.2084	0.0171907	0.80695
Colon	ENSSSCG00000000848	GLT8D2	chr5:80421183-80473288	0.936794	2.01726	-1.26679	0.0171992	0.80695
Colon	ENSSSCG00000017472	IGFBP4	chr12:21962639-21980945	4.67395	12.0029	-1.04442	0.0172242	0.80695
Colon	ENSSSCG00000013512	PLIN4	chr2:74318628-74331930	5.9544	14.589	-1.39449	0.0172737	0.807049
Colon	ENSSSCG00000014921	PRSS23	chr9:20603733-20625139	7.34318	13.9128	-0.9898	0.0173241	0.807717
Colon	ENSSSCG00000016129	GPR1	chr15:109467078-109521194	0.292462	0.88079	-1.59177	0.0174021	0.808531
Colon	ENSSSCG00000004221	HINT3	chr1:37008068-37029199	3.3237	5.67779	-0.83482	0.0175028	0.808531
Colon	ENSSSCG00000009870	SDSL	chr14:38471165-38484089	0.0982073	0	5.48532	0.0175054	0.808531
Colon	ENSSSCG00000026924	KIFC2	chr4:324773-332435	2.90168	1.06983	1.27165	0.0175264	0.808531
Colon	ENSSSCG00000038410	CPEB2	chr8:10375382-10472137	11.2868	6.73979	0.757111	0.0177179	0.813278
Colon	ENSSSCG00000008159	IL1RL1	chr3:51803383-51951768	1.58088	2.43962	-1.07961	0.0178796	0.814049
Colon	ENSSSCG00000000791	PDZRN4	chr5:72787914-72940818	0.219005	0.741677	-1.75945	0.0178916	0.814049
Colon	ENSSSCG00000034062	SV2C	chr2:84996261-85244101	0.279571	0.625615	-1.74099	0.0179177	0.814049
Colon	ENSSSCG00000001749	IL17F	chr7:46058326-46066120	0.10343	0.555029	-2.02159	0.0179593	0.814049
Colon	ENSSSCG00000033814	-	chr16:39954352-39986074	15.6823	28.667	-1.08509	0.0179652	0.814049
Colon	ENSSSCG00000030539	ENSSSCG00000030539	chr6:55578766-55584778	0	0.162574	-6.06784	0.0180465	0.81493
Colon	ENSSSCG00000012452	SH3BGRL	chrX:64617531-64792850	6.20917	8.63408	-0.782736	0.0180608	0.81493
Colon	ENSSSCG00000014812	FOLR2	chr9:6785303-6790463	4.88271	9.61573	-1.14934	0.0182515	0.81493
Colon	ENSSSCG00000026004	MSRB3	chr5:29695951-29863592	5.53081	10.5956	-1.01355	0.0182753	0.81493
Colon	ENSSSCG00000015413	FGL2	chr9:102868909-102917305	29.1137	51.8596	-0.916414	0.0183172	0.81493
Colon	ENSSSCG00000033183	ENSSSCG00000033183	chr2:71473386-71476309	0.0395257	0.294246	-2.71223	0.0183211	0.81493
Colon	ENSSSCG00000010962	FRMD3	chr10:31416757-31749639	1.5456	3.061	-1.09349	0.0183887	0.81493
Colon	ENSSSCG00000024591	ETV1	chr9:83322821-83419227	2.6042	4.53514	-0.944656	0.0184668	0.81493
Colon	ENSSSCG00000002350	ELMSAN1	chr7:96999619-97151786	10.4304	5.25332	1.0409	0.0185509	0.81493
Colon	ENSSSCG00000008749	SLIT2	chr8:14989795-15147974	1.15272	2.4149	-1.1432	0.018551	0.81493
Colon	XLOC_330865	XLOC_330865	chr3:17778390-17790754	0.688868	0.268638	1.19979	0.0186603	0.81493
Colon	ENSSSCG00000016159	CPS1	chr15:113209631-113334672	0.396776	0.0401257	3.14253	0.0186655	0.81493
Colon	ENSSSCG00000004290	TBX18	chr1:53835909-53867055	0.308551	0.804695	-1.44608	0.0186826	0.81493
Colon	ENSSSCG00000003768	NEXN	chr6:135318764-135382821	3.10805	5.71886	-0.962632	0.0187225	0.81493
Colon	ENSSSCG00000003366	CHD5	chr6:67016987-67087043	0.0562463	0.175394	-1.66827	0.0187506	0.81493
Colon	ENSSSCG00000005607	RALGPS1	chr1:267422610-267770444	4.63314	2.34851	1.10459	0.0188763	0.81493
Colon	ENSSSCG00000016533	STRA8	chr18:14006709-14080399	0.390987	0.088476	2.03739	0.0189582	0.81493
Colon	ENSSSCG00000017005	KCNMB1	chr16:53618603-53631195	1.01153	3.67754	-1.86782	0.0189769	0.81493
Colon	ENSSSCG00000033423	ENSSSCG00000033423	chr17:61692884-61698900	0.52422	1.33435	-1.44007	0.0189804	0.81493
Colon	ENSSSCG00000008898	-	chr8:55861936-55901633	4.34863	8.64714	-1.0241	0.0190255	0.81493
Colon	ENSSSCG00000027266	PNPLA3	chr5:5075434-5092631	0.0260043	0.160679	-2.50785	0.019108	0.81493
Colon	ENSSSCG00000040348	LIN7A	chr5:100537883-100686706	0.91325	1.5864	-0.986465	0.0191291	0.81493
Colon	ENSSSCG00000015960	MAP3K20	chr15:79144655-79376880	8.59134	14.0667	-0.821117	0.0191549	0.81493
Colon	ENSSSCG00000004241	GJA1	chr1:40988528-41002189	10.8023	20.1744	-0.958821	0.0192314	0.81493
Colon	ENSSSCG00000003146	NTN5	chr6:54005740-54023707	1.33302	0.439227	1.45201	0.0193319	0.81493
Colon	ENSSSCG00000013241	NR1H3	chr2:15258540-15336804	11.3209	19.6052	-1.13593	0.0193653	0.815086
Colon	ENSSSCG00000001588	DNAH8	chr7:34198167-34479492	0.70192	0.137779	1.54768	0.0194122	0.815877
Colon	ENSSSCG00000037461	MLF1	chr13:98380359-98403834	1.64002	3.7398	-1.27237	0.0194542	0.81608
Colon	ENSSSCG00000005479	ENSSSCG00000005479	chr1:254039364-254057024	0.103347	0	5.65662	0.0195642	0.817195
Colon	ENSSSCG00000011038	MRC1	chr10:44107072-44226925	16.7833	32.0624	-0.985995	0.0195766	0.817195
Colon	ENSSSCG00000010260	SAR1A	chr14:73090844-73108156	15.8724	30.8075	-1.11207	0.0195845	0.817195
Colon	ENSSSCG00000037487	ENSSSCG00000037487	chr12:20015321-20024890	5.88634	10.2499	-0.897677	0.0196443	0.817431
Colon	ENSSSCG00000005376	TBC1D2	chr1:240004944-240049734	5.87983	2.79598	0.934909	0.0197835	0.817431
Colon	ENSSSCG00000022804	RHOJ	chr1:194752479-194844855	4.06575	8.65608	-0.862853	0.0198038	0.817431
Colon	ENSSSCG00000016780	CTNND2	chr16:508245-1521550	0.326427	0.990296	-1.52044	0.0198243	0.817431
Colon	ENSSSCG00000034894	NKAIN3	chr4:71050345-71318030	0.0728137	0.34543	-2.14145	0.019975	0.820501
Colon	ENSSSCG00000004628	TMOD2	chr1:119956596-120009372	1.00446	1.86998	-0.970391	0.020062	0.822912
Colon	ENSSSCG00000024310	F13A1	chr7:3750642-3901444	4.82569	8.89715	-0.956044	0.020142	0.824281
Colon	ENSSSCG00000012234	SRPX	chrX:34073570-34198641	3.93974	6.7524	-0.862249	0.0201998	0.825061
Colon	ENSSSCG00000035511	C1QTNF1	chr12:3161357-3181393	1.48664	3.28983	-1.18042	0.0205472	0.834552
Colon	ENSSSCG00000025240	DDIT4L	chr8:120371093-120378878	0.510623	1.49819	-1.57361	0.0206088	0.835309
Colon	ENSSSCG00000035223	SYNM	chr1:137855766-137885644	6.07369	16.3395	-1.45061	0.0206641	0.835309
Colon	ENSSSCG00000011692	ZIC1	chr13:87745751-87752919	0.0208473	0	5.25207	0.0206811	0.835309
Colon	ENSSSCG00000012448	ITM2A	chrX:63427545-63437285	1.68425	2.86011	-0.882668	0.0209183	0.842542
Colon	ENSSSCG00000031830	ENSSSCG00000031830	chr15:120008245-120049351	8.34994	15.4798	-0.982642	0.0210453	0.846481
Colon	XLOC_235129	XLOC_235129	chr15:84418555-84421132	0	0.1224	-5.29698	0.0211875	0.848506
Colon	ENSSSCG00000033685	NOXA1	AEMK02000682.1:513793-553541	4.49536	2.27897	0.820038	0.0212083	0.848506
Colon	ENSSSCG00000036630	GCSAML	chr2:56691093-56744674	0.550765	1.63534	-1.59479	0.0213596	0.850835
Colon	ENSSSCG00000003714	HRH4	chr6:109303806-109319479	0.869055	2.33022	-1.43643	0.0217926	0.855748
Colon	ENSSSCG00000012416	CHIC1	chrX:59121994-59230324	2.42725	3.88179	-0.811608	0.021797	0.855748
Colon	ENSSSCG00000024132	TMEM47	chrX:30584044-30615239	6.2007	11.3994	-0.949015	0.021836	0.855748
Colon	ENSSSCG00000016472	KEL	chr18:7259606-7284695	0	0.0742483	-5.84917	0.0218363	0.855748
Colon	ENSSSCG00000034887	HAPLN4	chr2:58617322-58634450	1.86885	0.869277	0.998807	0.0221824	0.861048
Colon	ENSSSCG00000008944	NPFFR2	chr8:68571993-68642755	0.145448	0.719114	-2.23869	0.0222663	0.861048
Colon	ENSSSCG00000000571	ABCC9	chr5:51536526-51673580	2.89292	4.31431	-0.815701	0.0222875	0.861048
Colon	ENSSSCG00000008250	ENSSSCG00000008250	chr3:63205017-63486666	0.110237	0.346928	-1.64969	0.0223518	0.861048
Colon	ENSSSCG00000026423	SLC23A1	chr2:141237440-141275760	6.56581	3.62717	0.794971	0.0223746	0.861048
Colon	ENSSSCG00000008903	KIAA1211	chr8:55336005-55598257	5.14415	2.66683	0.849438	0.0223999	0.861048
Colon	ENSSSCG00000000915	DCN	chr5:91678608-91713925	80.9966	167.968	-1.10453	0.0224239	0.861048
Colon	ENSSSCG00000025434	CGA	chr1:55551320-55585816	0.106567	0.387547	-1.88023	0.022484	0.861048
Colon	ENSSSCG00000036788	-	AEMK02000425.1:1828-154872	11.5587	1.57187	2.73615	0.0225119	0.861048
Colon	ENSSSCG00000001004	SLC22A23	chr7:1987773-2131627	4.82489	2.60084	0.811595	0.022569	0.861048
Colon	ENSSSCG00000000789	CNTN1	chr5:72168532-72495728	0.458236	1.15697	-1.2524	0.0226618	0.861882
Colon	ENSSSCG00000035299	SFRP4	chr9:108403906-108414409	0.419389	1.0635	-1.40444	0.0227118	0.861882
Colon	ENSSSCG00000014212	ENSSSCG00000014212	chr2:118177886-118178137	0.457582	0	5.30381	0.0227739	0.861882
Colon	ENSSSCG00000005952	LRRC6	chr4:8532725-8608372	0.003467	0.046985	-3.37408	0.0227953	0.861882
Colon	ENSSSCG00000038101	ENSSSCG00000038101	chr6:162047049-163011220	0.118558	0	5.88584	0.0230052	0.863848
Colon	ENSSSCG00000032994	RNF187	chr2:51591397-51671351	2.51839	1.33399	1.10432	0.0230106	0.863848
Colon	ENSSSCG00000004485	CD109	chr1:92054664-92240829	2.84619	4.63353	-0.849381	0.0230469	0.863848
Colon	ENSSSCG00000008501	VIT	chr3:103378339-103493379	0.581686	1.81571	-1.66131	0.0230558	0.863848
Colon	ENSSSCG00000031707	CTDSP2	chr5:23105163-23132811	14.2111	7.09596	0.853531	0.0230887	0.863966
Colon	ENSSSCG00000038811	MOB3B	chr10:38437919-38685057	14.0276	8.50637	0.842406	0.0231252	0.864216
Colon	ENSSSCG00000001570	PI16	chr7:32600965-32610739	4.7341	12.7201	-1.54483	0.0232004	0.864796
Colon	ENSSSCG00000034215	ENSSSCG00000034215	AEMK02000188.1:14216-24842	9.37101	2.58879	1.80159	0.0232971	0.866948
Colon	ENSSSCG00000037267	MAX	chr7:89101285-89169286	9.14834	6.21655	0.817857	0.0234749	0.866948
Colon	ENSSSCG00000021534	SLC30A3	chr3:111870803-111878234	0.0980013	0.441314	-2.07318	0.023475	0.866948
Colon	ENSSSCG00000011609	FBLN2	chr13:70757274-70830432	3.79272	6.41871	-0.883057	0.0236523	0.867434
Colon	ENSSSCG00000003494	PLA2G2A	chr6:78327319-78330720	44.354	9.12966	2.55026	0.0237319	0.867434
Colon	ENSSSCG00000012456	RPS6KA6	chrX:67239639-67414713	0.170186	0.544739	-1.63991	0.0238098	0.868535
Colon	ENSSSCG00000037684	PDYN	chr17:33504869-33521903	0.190546	0.556264	-1.5938	0.0238569	0.869158
Colon	ENSSSCG00000000916	LUM	chr5:91748494-91760563	17.451	36.6072	-1.12109	0.0240122	0.872661
Colon	ENSSSCG00000034790	-	chr4:18690156-18924888	1.22187	2.68701	-1.14228	0.0240762	0.872764
Colon	ENSSSCG00000013339	ANO3	chr2:33618288-33905069	0.226632	0.691129	-1.68229	0.0242486	0.873986
Colon	ENSSSCG00000040725	IL11	chr6:59541656-59543511	0	0.34227	-6.06505	0.024279	0.873986
Colon	ENSSSCG00000036850	ENSSSCG00000036850	chr3:39451596-39451953	2.47868	0.443836	2.10442	0.0242921	0.873986
Colon	ENSSSCG00000017552	NXPH3	chr12:25769554-25774733	0.0178127	0.150565	-2.7195	0.024299	0.873986
Colon	ENSSSCG00000022919	KIF5C	chr15:3190343-3361466	0.352481	0.756369	-1.30455	0.024312	0.873986
Colon	ENSSSCG00000014828	RAB6A	chr9:8122751-8199067	22.1126	12.4778	0.793991	0.0243816	0.873986
Colon	ENSSSCG00000014257	SLC27A6	chr2:131750650-131818449	0.518023	1.32087	-1.38255	0.024396	0.873986
Colon	ENSSSCG00000038125	NUP210L	chr4:95573685-95699443	35.1177	47.6176	-1.07175	0.0244351	0.873986
Colon	ENSSSCG00000033919	DCLK1	chr11:11815248-12158848	2.43901	5.12695	-1.11006	0.0244761	0.873986
Colon	ENSSSCG00000023732	KLHDC7A	chr6:77023865-77027234	0.253157	0.648476	-1.5245	0.0245319	0.873986
Colon	ENSSSCG00000015540	MR1	chr9:122592475-122610152	0.97968	0.284298	1.71783	0.0245538	0.873986
Colon	ENSSSCG00000014893	-	chr9:12770154-13010887	8.5046	8.0941	1.04708	0.024568	0.873986
Colon	ENSSSCG00000008309	ENSSSCG00000008309	chr3:69887386-69895384	2.48517	4.34898	-0.895537	0.0245922	0.873986
Colon	ENSSSCG00000009684	MSRA	chr14:13286176-13719218	12.4636	7.241	0.749897	0.0246872	0.875199
Colon	ENSSSCG00000012528	BEX3	chrX:84300614-84302168	2.49129	6.6433	-1.39912	0.0248429	0.875199
Colon	ENSSSCG00000016634	CAV1	chr18:29648118-29682467	31.7244	54.1752	-0.900226	0.0249082	0.875199
Colon	ENSSSCG00000021359	CDC42EP3	chr3:102539223-102562389	4.02134	8.10296	-1.0527	0.0249113	0.875199
Colon	ENSSSCG00000008615	VSNL1	chr3:120177895-120358953	6.88363	11.0381	-0.813439	0.024914	0.875199
Colon	ENSSSCG00000021997	ALS2CL	chr13:29596700-29618919	29.3446	13.7328	0.936102	0.0249244	0.875199
Colon	ENSSSCG00000031255	-	chr7:20741210-20820374	27.0046	17.8896	1.02663	0.0249281	0.875199
Colon	ENSSSCG00000034642	ENSSSCG00000034642	AEMK02000635.1:13847-14308	0.417905	2.67998	-2.89583	0.0250019	0.87673
Colon	ENSSSCG00000012695	INTS6L	chrX:111005302-111098122	14.2709	6.97004	0.850287	0.0250884	0.877641
Colon	ENSSSCG00000031468	EEF1AKMT1	chr11:1066472-1095059	9.52214	15.8701	-0.821343	0.0251303	0.878046
Colon	ENSSSCG00000035479	DISP1	chr10:11505505-11709891	14.1736	6.97506	1.04393	0.0251988	0.878661
Colon	ENSSSCG00000009489	ENSSSCG00000009489	chr11:63287195-63560899	3.70262	6.88103	-0.954066	0.025238	0.878661
Colon	ENSSSCG00000011627	ACPP	chr13:73381529-73571052	0.0545367	0.307705	-2.13029	0.0253138	0.878661
Colon	ENSSSCG00000015862	LIMS2	chr15:59664717-59709379	2.92462	5.80305	-1.07844	0.0253478	0.878661
Colon	ENSSSCG00000033720	ENSSSCG00000033720	AEMK02000452.1:2979841-3008520	15.0568	7.55136	0.863187	0.025385	0.878661
Colon	ENSSSCG00000007985	TMEM8A	chr3:41306399-41333517	8.11895	4.07043	0.83275	0.0254903	0.878661
Colon	ENSSSCG00000008853	TLL1	chr8:42858620-43135248	1.79811	3.16302	-0.961962	0.0255119	0.878661
Colon	ENSSSCG00000010103	TUBA3D	chr14:50652873-50657260	0.214952	0.0282367	2.63293	0.0255594	0.878661
Colon	ENSSSCG00000031616	FOSB	chr6:51837729-51845310	1.37144	0.269666	2.02819	0.0256047	0.878661
Colon	ENSSSCG00000038007	HACD1	chr10:43897162-43929414	0.571641	1.07219	-0.999989	0.0256882	0.878661
Colon	ENSSSCG00000039637	-	chrX:114575052-114919447	0.308616	0.0370707	2.91263	0.0257194	0.878661
Colon	ENSSSCG00000005027	FRMD6	chr1:181328415-181416840	6.10175	9.45024	-0.764802	0.0258718	0.879411
Colon	ENSSSCG00000025286	MCTP1	chr2:101384911-101739336	4.60399	7.03968	-0.731051	0.0259017	0.879411
Colon	ENSSSCG00000039332	SEC16B	chr9:119778663-119843151	8.58333	4.3596	0.851413	0.0259097	0.879411
Colon	ENSSSCG00000011875	PARP15	chr13:137888496-137914943	102.031	29.9638	1.67323	0.0259786	0.879411
Colon	ENSSSCG00000002792	HSF4	chr6:27809465-27813401	2.1982	0.852905	1.21437	0.0260276	0.879411
Colon	ENSSSCG00000037125	TMEM252	chr1:221840630-221848591	0.113911	0.011439	3.09395	0.026029	0.879411
Colon	ENSSSCG00000036248	ENSSSCG00000036248	chr12:5770145-5780069	40.0727	20.722	0.840013	0.0260534	0.879411
Colon	ENSSSCG00000024802	MACC1	chr9:89072429-89448688	9.04149	5.3799	0.85883	0.0261247	0.879411
Colon	ENSSSCG00000011379	KLHDC8B	chr13:31775662-31780481	0.452551	1.24862	-1.33507	0.0261627	0.879411
Colon	ENSSSCG00000037697	MGP	chr5:57664914-57670632	8.73398	18.8696	-1.19506	0.0261764	0.879411
Colon	ENSSSCG00000032137	PCDHGA9	chr2:143041317-143156550	0.50064	1.06926	-1.26746	0.0262212	0.879411
Colon	XLOC_007716	XLOC_007716	AEMK02000455.1:1021-2446	0.107454	0.598832	-2.77114	0.0262612	0.879411
Colon	ENSSSCG00000033538	SMLR1	chr1:32635744-32644568	0.140487	0.015976	2.90595	0.0265103	0.879411
Colon	ENSSSCG00000001481	HCRTR2	chr7:25830273-25930645	0	0.040661	-5.08342	0.0265139	0.879411
Colon	ENSSSCG00000009115	NDST3	chr8:105219093-105370067	0.045945	0.148578	-1.64574	0.0265244	0.879411
Colon	ENSSSCG00000038963	ENSSSCG00000038963	chrX:657621-753759	7.23335	4.05172	0.709553	0.0265402	0.879411
Colon	ENSSSCG00000038251	DNAJC15	chr11:23994377-24193733	2.71931	1.49236	0.769967	0.0265591	0.879411
Colon	ENSSSCG00000004822	ALDH1A3	chr1:139450945-139492015	3.71354	7.29591	-1.04986	0.0265703	0.879411
Colon	ENSSSCG00000020986	CAPN13	chr3:108531101-108620616	9.98523	4.14751	1.07519	0.0265946	0.879411
Colon	ENSSSCG00000029050	MRPL55	chr2:51219647-51247648	11.6895	17.1311	-0.719908	0.0266411	0.879947
Colon	ENSSSCG00000009698	GLRA3	chr14:15303538-15594421	0	0.050816	-5.02418	0.0267196	0.880531
Colon	ENSSSCG00000000113	SLC16A8	chr5:9801759-9806321	0.0919017	0	5.56484	0.0268519	0.88289
Colon	ENSSSCG00000023934	KCNIP4	chr8:15210618-15447856	0.327606	1.33099	-2.13266	0.026852	0.88289
Colon	ENSSSCG00000003721	CHST9	chr6:111465126-111854314	0.199936	0.517151	-1.55019	0.0269588	0.884133
Colon	ENSSSCG00000004193	ENPP1	chr1:31665048-31797460	2.86007	4.26674	-0.843723	0.0269705	0.884133
Colon	ENSSSCG00000024061	TNNI1	chr10:23784634-23804082	0.109225	0.00977133	2.94149	0.0270486	0.884133
Colon	ENSSSCG00000008073	OMD	chr3:42141911-42161056	1.5407	3.23198	-1.15648	0.0270952	0.884133
Colon	ENSSSCG00000033908	SMIM2	chr11:22896451-22903741	0	0.173048	-5.21051	0.027105	0.884133
Colon	ENSSSCG00000014792	STIM1	chr9:6065353-6354702	15.687	7.44849	0.894748	0.0271415	0.884133
Colon	ENSSSCG00000036626	ENSSSCG00000036626	chr2:134358332-134363448	0.0630803	0.275276	-2.11343	0.0271469	0.884133
Colon	ENSSSCG00000009240	PLAC8	chr8:135244115-135279050	6.39246	16.1958	-1.08253	0.027162	0.884133
Colon	ENSSSCG00000015090	MPZL3	chr9:45536028-45564210	5.8471	2.93453	0.806586	0.0274197	0.889454
Colon	ENSSSCG00000013312	HIPK3	chr2:27569761-27686872	23.3368	35.1395	-0.727225	0.0276375	0.892723
Colon	ENSSSCG00000015281	PLEKHA6	chr9:64858581-64912581	12.5549	6.9991	0.812003	0.0277571	0.892723
Colon	ENSSSCG00000006002	CCN3	chr4:19502173-19514797	1.97705	3.75711	-0.97546	0.0277736	0.892723
Colon	ENSSSCG00000030513	CFAP74	chr6:63914491-64026663	3.9094	1.59791	1.14467	0.0278762	0.892723
Colon	ENSSSCG00000000781	ABCD2	chr5:71121075-71181317	0.110409	0.387369	-1.79282	0.0279872	0.892723
Colon	ENSSSCG00000033958	RYR3	chr7:80641124-81034342	0.0118623	0.0621793	-2.47169	0.0280425	0.892723
Colon	ENSSSCG00000010728	CPXM2	chr14:133245329-133395378	1.24396	2.55269	-1.09758	0.0280979	0.892723
Colon	ENSSSCG00000038394	PAIP2B	chr3:71452761-71512978	2.07571	2.25589	1.136	0.0281003	0.892723
Colon	ENSSSCG00000026042	ULBP1	chr1:16112178-16119704	0.056422	0.177649	-1.83508	0.0281482	0.892723
Colon	ENSSSCG00000022322	BCL2L11	chr3:45156546-45201186	7.2451	3.88183	0.892961	0.0283045	0.895125
Colon	ENSSSCG00000013501	CREB3L3	chr2:74577004-74601829	1.89721	0.3412	1.71888	0.0283953	0.896027
Colon	ENSSSCG00000025711	MEIOB	chr3:40092530-40133171	16.8698	8.13409	0.93726	0.0284668	0.896027
Colon	ENSSSCG00000037608	LRRC70	chr16:41292987-41295640	3.224	6.55831	-1.07133	0.028522	0.896027
Colon	ENSSSCG00000030632	UBE2V1	chr17:51630094-51664512	16.4094	7.86607	0.939385	0.0285429	0.896027
Colon	ENSSSCG00000033613	FOXS1	chr17:35479848-35537615	3.74598	1.81127	0.935401	0.0285529	0.896027
Colon	ENSSSCG00000005391	MSANTD3-TMEFF1	chr1:242167116-242323058	0.815053	1.73131	-1.26561	0.0285577	0.896027
Colon	ENSSSCG00000033312	ENSSSCG00000033312	chr4:33414360-33478732	0.486624	0.129576	1.72794	0.0286403	0.896027
Colon	ENSSSCG00000015617	G0S2	chr9:133286889-133288061	3.73371	7.75217	-1.11206	0.0286711	0.896027
Colon	ENSSSCG00000009572	RNF17	chr11:154516-496790	2.34639	0.60749	1.42474	0.0287704	0.896027
Colon	ENSSSCG00000000261	IGFBP6	chr5:18353171-18357225	0.909362	2.49486	-1.60757	0.0288931	0.896027
Colon	ENSSSCG00000015086	TMPRSS4	chr9:45400130-45441280	25.962	17.3401	0.797813	0.0289103	0.896027
Colon	ENSSSCG00000006758	SYT6	chr4:106425489-106486931	0.00143567	0.0277823	-3.61149	0.02892	0.896027
Colon	ENSSSCG00000012167	PHEX	chrX:18203174-18418004	0.672356	1.56073	-1.25694	0.0289956	0.89722
Colon	ENSSSCG00000004928	CILP	chr1:163236864-163271933	2.75577	7.47137	-1.59883	0.0291023	0.89722
Colon	XLOC_257336	XLOC_257336	chr16:40594674-40703254	16.2241	8.10937	0.945123	0.0291429	0.89722
Colon	ENSSSCG00000035212	KLF6	chr10:66488406-66500149	13.9516	7.81233	0.936421	0.0291639	0.89722
Colon	ENSSSCG00000005997	COL14A1	chr4:18690198-19180122	29.2806	57.0752	-1.01835	0.0292685	0.89722
Colon	ENSSSCG00000037600	C1orf216	chr6:91885880-91890492	0.201495	0.588236	-1.56786	0.0293039	0.89722
Colon	ENSSSCG00000040349	HOXD8	chr15:81930942-81935535	2.81466	5.25661	-0.959788	0.0293534	0.89722
Colon	ENSSSCG00000035020	STK32B	chr8:5056495-5418299	0.0695737	0.23247	-1.80452	0.0294514	0.89722
Colon	ENSSSCG00000022569	GRIA1	chr16:69332587-69687855	0.039658	0.136431	-1.82389	0.0294553	0.89722
Colon	ENSSSCG00000016859	C7	chr16:25843208-25902707	92.5116	178.854	-1.0027	0.0294724	0.89722
Colon	ENSSSCG00000004760	-	chr1:130458935-130509560	42.8031	30.4649	0.965331	0.029502	0.89722
Colon	ENSSSCG00000029539	RAB23	chr7:28631695-28658953	4.45037	7.18881	-0.813172	0.0295155	0.89722
Colon	ENSSSCG00000017604	HLF	chr12:31589410-31644080	2.5532	4.17265	-0.792642	0.0296085	0.898723
Colon	ENSSSCG00000040234	ENSSSCG00000040234	AEMK02000135.1:30870-35044	0	0.303747	-5.52042	0.0296873	0.898723
Colon	ENSSSCG00000028889	VPS37B	chr14:29956760-29995513	12.3953	7.85731	1.07486	0.0297388	0.898723
Colon	ENSSSCG00000014437	PPARGC1B	chr2:150823339-150919366	6.55296	3.54766	0.816169	0.0297996	0.898723
Colon	ENSSSCG00000036679	SORBS2	chr15:46585602-46910679	7.38375	13.3245	-0.886501	0.0298364	0.898723
Colon	ENSSSCG00000000948	SYT1	chr5:101871314-102394307	0.168641	0.459223	-1.48859	0.0298906	0.898723
Colon	ENSSSCG00000005313	CCDC107	chr1:236380141-236383666	67.1656	113.825	-0.854755	0.0299026	0.898723
Colon	ENSSSCG00000039751	NLRC5	chr6:18925092-19036843	19.5999	9.34042	0.858132	0.0300168	0.899472
Colon	ENSSSCG00000037053	AK6	chr16:47478023-47499700	1.95757	3.8751	-1.0495	0.0300853	0.899472
Colon	ENSSSCG00000016892	FST	chr16:32806341-32812505	0.269829	0.791409	-2.02755	0.0301343	0.899472
Colon	ENSSSCG00000034858	RAP1GAP2	chr12:48806715-49018115	10.6557	5.48004	0.784274	0.0302862	0.899472
Colon	ENSSSCG00000001752	CHRNA3	chr7:47361726-47384676	0.2636	0.684678	-1.38453	0.0303359	0.899472
Colon	ENSSSCG00000000146	MYH11	chr3:7002706-7143100	35.7315	76.4575	-1.14205	0.0303669	0.899472
Colon	ENSSSCG00000006009	EXT1	chr4:20641229-20935759	40.9797	20.9035	1.07609	0.0304183	0.899472
Colon	ENSSSCG00000026564	ENSSSCG00000026564	chr11:12265700-12309693	0	0.043571	-5.55999	0.030486	0.899472
Colon	ENSSSCG00000028132	NAA20	chr17:28068142-28104154	16.7915	28.6667	-0.729581	0.0305047	0.899472
Colon	ENSSSCG00000003834	C8B	chr6:155411943-155455329	0	0.0188813	-5.0676	0.03052	0.899472
Colon	ENSSSCG00000022512	TRDC	chr7:76551986-76673728	4.10267	10.1214	-1.3871	0.0306767	0.901043
Colon	ENSSSCG00000036570	CTXN3	chr2:130596844-130606105	1.27221	4.56291	-1.83882	0.0307074	0.901043
Colon	ENSSSCG00000003453	-	chr6:73117741-73243348	7.22968	5.52361	0.745954	0.030755	0.901043
Colon	ENSSSCG00000010638	TCF7L2	chr14:123335950-123547476	29.8841	15.9664	1.14518	0.0307621	0.901043
Colon	ENSSSCG00000007589	-	chr3:5089658-5199273	1.31895	0.537559	1.19009	0.0308474	0.901043
Colon	ENSSSCG00000031951	ENSSSCG00000031951	chr15:32172618-32178103	5.06646	7.80605	-0.720921	0.030853	0.901043
Colon	ENSSSCG00000036342	-	chr2:64298106-64370555	0.818811	1.22132	-1.05084	0.0310624	0.90458
Colon	ENSSSCG00000027466	PCOLCE	chr3:8523449-8528758	5.19618	9.14204	-0.889407	0.0311297	0.90458
Colon	ENSSSCG00000017373	CFAP97D1	chr12:19330951-19334798	0.0304197	0.413466	-2.95262	0.0311392	0.90458
Colon	ENSSSCG00000003472	ARHGEF19	chr6:75313822-75335270	4.26483	2.27074	0.842196	0.0311673	0.90458
Colon	ENSSSCG00000040340	ENSSSCG00000040340	chr9:4973203-5049987	0	0.15821	-6.0162	0.031525	0.913102
Colon	ENSSSCG00000006064	SNX31	chr4:36303312-36390080	0.0615897	0.251339	-1.88544	0.0315493	0.913102
Colon	ENSSSCG00000036694	ENSSSCG00000036694	chr1:179449866-179463071	67.2283	144.058	-1.15777	0.0317762	0.916734
Colon	ENSSSCG00000016335	ESPNL	chr15:137675710-137702935	0.305641	0.0542333	2.16133	0.031826	0.916734
Colon	ENSSSCG00000040162	NUPR1	chr3:18402776-18406776	14.1063	23.8243	-0.778036	0.0318328	0.916734
Colon	ENSSSCG00000006344	NOS1AP	chr4:88140950-88471876	3.74668	1.45707	1.35371	0.0318943	0.916862
Colon	ENSSSCG00000037155	-	AEMK02000589.1:68583-153829	1.65493	0.54542	2.06976	0.0319005	0.916862
Colon	ENSSSCG00000003353	ENSSSCG00000003353	chr6:63820071-63842177	7.79054	4.68251	0.742297	0.0319926	0.918124
Colon	ENSSSCG00000036183	MCIDAS	chr16:34377960-34384438	0.0997717	0	5.40837	0.0320244	0.918124
Colon	ENSSSCG00000000183	WNT1	chr5:15012893-15014019	0.112744	0	4.93834	0.0321476	0.920316
Colon	ENSSSCG00000005494	TNC	chr1:255516044-255630963	5.4866	9.93016	-1.02992	0.0322353	0.920949
Colon	ENSSSCG00000037112	ENSSSCG00000037112	chr3:39343898-39347202	0	0.0892067	-5.53354	0.032407	0.923127
Colon	ENSSSCG00000006165	SEC31B	chr14:111588091-111624059	3.39305	1.60772	0.898221	0.0324855	0.923127
Colon	ENSSSCG00000017158	CCDC40	chr12:2341574-2384103	0.0826217	0.017013	2.01601	0.0325004	0.923127
Colon	ENSSSCG00000040527	ENSSSCG00000040527	AEMK02000224.1:15096-15557	0.396953	2.3769	-2.79953	0.0325586	0.923875
Colon	ENSSSCG00000038264	ENSSSCG00000038264	chr6:54387260-54394127	0.0968607	0	5.79944	0.0327272	0.924434
Colon	ENSSSCG00000024983	RSL24D1	chr1:116612357-116631800	10.5164	16.8536	-0.765092	0.0327458	0.924434
Colon	ENSSSCG00000006875	PLPPR4	chr4:118712561-118752553	0.0458827	0.145422	-1.72633	0.0328131	0.924434
Colon	ENSSSCG00000006149	ENSSSCG00000006149	chr4:51785380-52004721	0.0145413	0.141656	-3.06466	0.0328442	0.924434
Colon	ENSSSCG00000034109	-	AEMK02000661.1:472746-499680	0.281074	0	5.14981	0.0328703	0.924434
Colon	ENSSSCG00000031145	ENSSSCG00000031145	chr1:35422559-35506110	0.011645	0.631579	-4.10403	0.0329649	0.924549
Colon	ENSSSCG00000032552	-	chr12:40075281-40151048	13.3206	8.92365	0.709823	0.0330172	0.925103
Colon	ENSSSCG00000037658	ENSSSCG00000037658	chr2:149543504-149575793	1.27695	0.518693	1.98125	0.0331459	0.925103
Colon	ENSSSCG00000016676	INMT	chr18:42209402-42218864	0.41781	0.955778	-1.28893	0.0331576	0.925103
Colon	ENSSSCG00000017607	TMEM100	chr12:32008007-32014009	2.2457	3.84561	-0.860045	0.0331805	0.925103
Colon	ENSSSCG00000026478	PADI2	chr6:75696478-75756332	24.9812	13.5845	0.801117	0.0332308	0.925103
Colon	ENSSSCG00000040831	ENSSSCG00000040831	chr7:78230003-78263051	2.35005	4.36039	-1.04301	0.0332372	0.925103
Colon	ENSSSCG00000008866	GUCY1A1	chr8:44448780-44520669	3.59404	5.46887	-0.700555	0.0332931	0.925103
Colon	ENSSSCG00000024145	PRR11	chr12:35377068-35466433	6.25966	3.48903	0.751492	0.0333037	0.925103
Colon	ENSSSCG00000039537	TMEM179	AEMK02000452.1:2899413-2913169	0.076802	0.238726	-1.6446	0.0334736	0.928474
Colon	ENSSSCG00000014994	PDGFD	chr9:34388261-34621263	6.59267	12.4135	-0.977468	0.0335246	0.928474
Colon	ENSSSCG00000038128	CDYL2	chr6:7420683-7604949	2.83274	1.65793	0.730454	0.0335869	0.928474
Colon	ENSSSCG00000040166	FLRT2	chr7:107782858-107913620	3.29357	4.24004	-0.786929	0.0336691	0.928474
Colon	ENSSSCG00000034980	IRF8	chr6:3041417-3060685	14.8813	7.60017	0.798559	0.0336958	0.928474
Colon	ENSSSCG00000016343	TWIST2	chr15:138228807-138229289	0.203399	0.960962	-2.17012	0.0337368	0.928474
Colon	ENSSSCG00000040167	ENSSSCG00000040167	chr18:50523608-50565016	3.98315	25.4822	-0.849631	0.0338163	0.928474
Colon	ENSSSCG00000003451	ENSSSCG00000003451	chr6:73018916-73049996	4.37259	7.6672	-0.857175	0.0338496	0.928474
Colon	ENSSSCG00000005852	ENTPD8	AEMK02000682.1:537366-546241	6.93347	3.06449	1.0681	0.0339233	0.928474
Colon	ENSSSCG00000010185	GALNT2	chr14:59961110-60141385	7.13773	10.8559	-0.679563	0.0339309	0.928474
Colon	ENSSSCG00000022009	DDC	chr9:136496365-136571220	12.1417	5.47508	1.09816	0.0339428	0.928474
Colon	ENSSSCG00000016442	AOC1	chr18:6306835-6319646	33.1026	22.8401	0.778873	0.0339693	0.928474
Colon	ENSSSCG00000004966	NOX5	chr1:166867801-166902036	1.03277	2.83492	-1.40739	0.0340357	0.929411
Colon	ENSSSCG00000034453	-	chr7:37564746-37573830	0.141642	0.018196	2.41881	0.034194	0.929822
Colon	ENSSSCG00000017446	ENSSSCG00000017446	chr12:21083545-21088677	0.680768	1.74456	-1.51037	0.0342305	0.929822
Colon	ENSSSCG00000014097	-	chr2:86010878-86323794	24.7821	15.6424	0.74914	0.0342386	0.929822
Colon	ENSSSCG00000039080	TRIB2	chr3:124170681-124196272	3.59475	5.4977	-0.709664	0.0342671	0.929822
Colon	ENSSSCG00000001101	SCGN	chr7:20389493-20432978	0.569766	1.56098	-1.48777	0.0343529	0.930191
Colon	ENSSSCG00000010655	GFRA1	chr14:126277875-126499830	2.24922	4.11469	-0.922362	0.0344491	0.930191
Colon	ENSSSCG00000032750	ENSSSCG00000032750	chr13:140567470-140594677	11.446	20.7585	-0.937694	0.0345399	0.930628
Colon	ENSSSCG00000012119	-	chrX:9648247-9651715	603.449	1001.1	-0.924361	0.0346194	0.930628
Colon	ENSSSCG00000021657	SATB2	chr15:102964469-103172289	41.4524	25.0006	0.876382	0.0346579	0.930628
Colon	ENSSSCG00000014238	PRDM6	chr2:126606545-126712446	0.0868727	0.273868	-1.56548	0.0347056	0.931047
Colon	ENSSSCG00000003403	CENPS	chr6:70701585-70712465	2.33216	4.29035	-0.98552	0.0349018	0.931653
Colon	ENSSSCG00000029683	-	chr17:9521261-9541296	3.93557	1.23215	1.6383	0.0349701	0.931653
Colon	ENSSSCG00000010199	RET	chr14:61331108-61359479	0.450968	1.05816	-1.26123	0.0351632	0.931653
Colon	ENSSSCG00000003018	LIPE	chr6:49542875-49560135	3.596	6.07461	-0.920832	0.0352407	0.931653
Colon	ENSSSCG00000009141	MCUB	chr8:112539189-112651269	2.9127	5.63425	-1.01052	0.035258	0.931653
Colon	ENSSSCG00000008397	EFEMP1	chr3:85407664-85473252	10.0098	20.6316	-1.01832	0.035333	0.931653
Colon	ENSSSCG00000040556	-	chr6:53992891-54024393	1.44593	0.780481	1.07417	0.0354017	0.931653
Colon	ENSSSCG00000031003	-	AEMK02000452.1:2070651-2075766	2.93261	5.44418	-0.994137	0.0354845	0.931653
Colon	ENSSSCG00000006183	SBSPON	chr4:62756273-62791608	0.751275	1.68622	-1.2498	0.0354986	0.931653
Colon	ENSSSCG00000006931	ENSSSCG00000006931	chr4:129533531-129537390	3.26287	1.0126	1.87905	0.0355138	0.931653
Colon	ENSSSCG00000006160	STMN2	chr4:56952709-57006661	1.39979	3.32045	-1.27793	0.0355457	0.931653
Colon	ENSSSCG00000015241	TMEM45B	chr9:56584626-56638425	8.79257	9.71022	0.784988	0.0355486	0.931653
Colon	ENSSSCG00000005502	ASTN2	chr1:256823395-257741226	0.135472	0.390931	-1.53208	0.0356857	0.932078
Colon	ENSSSCG00000016823	ENSSSCG00000016823	chr16:20032980-20059655	0.726727	2.44922	-1.7545	0.0357346	0.932078
Colon	ENSSSCG00000004215	KIAA0408	chr1:35756782-35778966	0.832115	2.01529	-1.39751	0.0357725	0.932078
Colon	ENSSSCG00000000492	LYZ	chr5:33612593-33618953	1526.86	2433.1	-0.797065	0.0358058	0.932108
Colon	ENSSSCG00000037954	CAVIN4	chr1:242259719-242320056	0.0893397	0.012477	2.27665	0.0358836	0.932287
Colon	ENSSSCG00000003144	BAX	chr6:54210654-54229745	6.4862	3.55556	0.901032	0.0359091	0.932287
Colon	ENSSSCG00000012135	VEGFD	chrX:11893257-11933807	1.8309	4.45239	-1.29666	0.0359596	0.932649
Colon	ENSSSCG00000033251	TREM1	chr7:36506127-36531809	0.033024	0.115549	-1.96029	0.03616	0.934508
Colon	ENSSSCG00000038522	FAM162B	chr1:44889864-44897719	1.07044	2.27096	-1.38467	0.0361704	0.934508
Colon	ENSSSCG00000010404	ALOX5	chr14:90858987-90907082	2.3572	4.44607	-0.971965	0.0362161	0.934508
Colon	ENSSSCG00000004813	TTC23	chr1:137855663-137997168	2.66898	4.20971	-0.902707	0.0363391	0.935143
Colon	ENSSSCG00000034812	EFCAB8	chr17:36434306-36492122	0.228384	0.0825407	1.36641	0.036362	0.935143
Colon	ENSSSCG00000027407	MYH14	chr6:55110526-55200751	43.7855	24.177	0.736953	0.0363738	0.935143
Colon	ENSSSCG00000021333	PAK4	chr6:47869692-47914182	4.3243	2.14105	0.879176	0.0365791	0.935362
Colon	ENSSSCG00000001793	ADAMTSL3	chr7:51006366-51363704	0.885487	1.69169	-1.03538	0.0366164	0.935362
Colon	ENSSSCG00000005243	PGM5	chr1:221634524-221836456	9.27673	18.9962	-1.0691	0.0366593	0.935362
Colon	ENSSSCG00000038120	ENSSSCG00000038120	chr9:131063054-131066123	6.15614	1.925	1.49431	0.0366761	0.935362
Colon	ENSSSCG00000022163	GNAL	chr6:97344927-97429353	0.094346	0.00816133	3.07912	0.0367049	0.935362
Colon	ENSSSCG00000037158	MTURN	chr18:42766985-42802179	2.72112	4.26	-0.816126	0.0368466	0.936033
Colon	ENSSSCG00000038547	GABRB3	chr1:140566287-140907748	0.101985	0.293832	-1.50834	0.0369157	0.936033
Colon	ENSSSCG00000001068	CAP2	chr7:13211110-13350961	1.07274	2.32459	-1.2722	0.0370084	0.936033
Colon	ENSSSCG00000002398	TMEM63C	chr7:100263409-100334784	0.0201063	0.0846047	-1.94697	0.0370542	0.936033
Colon	ENSSSCG00000037235	ENSSSCG00000037235	chr6:162964216-163011947	0.476237	1.16145	-1.33662	0.0371335	0.936033
Colon	ENSSSCG00000025194	ZSWIM6	chr16:40105426-40305375	32.978	20.9181	0.812384	0.0372277	0.936033
Colon	ENSSSCG00000035432	HDGFL3	chr7:51731005-51823979	3.91735	5.872	-0.6819	0.0373016	0.936033
Colon	ENSSSCG00000023890	ATG2A	chr2:7219722-7297928	5.1361	2.8773	0.710393	0.0373215	0.936033
Colon	ENSSSCG00000001490	KHDRBS2	chr7:27389874-27896069	0	0.060791	-4.97654	0.037322	0.936033
Colon	ENSSSCG00000030241	TSC22D3	chrX:88141331-88234608	12.316	19.9385	-0.795362	0.0375775	0.937723
Colon	ENSSSCG00000028997	ENSSSCG00000028997	chr18:45408457-45411913	8.39313	4.38165	0.809414	0.0375975	0.937723
Colon	ENSSSCG00000005305	UNC13B	chr1:235904629-236158244	16.4071	8.88382	0.736345	0.0376059	0.937723
Colon	ENSSSCG00000008981	ENSSSCG00000008981	chr8:71940500-71988112	1.85608	3.2867	-1.2797	0.0376976	0.939202
Colon	ENSSSCG00000004366	BVES	chr1:71314238-71360301	0.711692	1.78198	-1.26649	0.0377525	0.939762
Colon	ENSSSCG00000033350	-	chr13:104944812-105007562	8.46827	14.7904	-0.920892	0.0379389	0.940397
Colon	ENSSSCG00000008682	NSD2	chr8:947735-1019326	7.61593	4.31551	0.728643	0.0379571	0.940397
Colon	ENSSSCG00000035736	-	chr3:10347199-10361497	4.56904	8.41087	-0.989816	0.0379602	0.940397
Colon	ENSSSCG00000009083	SPRY1	chr8:100854658-100861157	4.70087	9.14186	-1.11558	0.0380526	0.940397
Colon	ENSSSCG00000036549	DPYSL3	chr2:148662051-148855649	2.95965	4.95726	-0.815577	0.0381233	0.940397
Colon	ENSSSCG00000023957	CFAP126	chr4:89108221-89133392	0.982494	0.879447	0.840633	0.0381386	0.940397
Colon	ENSSSCG00000032444	PLXDC2	chr10:54268471-54677303	8.91993	14.1033	-0.745715	0.0381819	0.940397
Colon	ENSSSCG00000033231	-	chr6:103391275-103438612	18.3877	27.9163	-0.696902	0.0381996	0.940397
Colon	ENSSSCG00000015324	GNG11	chr9:73721322-73726240	62.2791	100.832	-0.775581	0.0382953	0.941953
Colon	ENSSSCG00000009250	PRKG2	chr8:136754269-136852906	18.3078	10.2106	0.714083	0.0383798	0.942027
Colon	ENSSSCG00000033340	-	chr6:61552721-61643907	6.1139	7.35045	-0.706547	0.0383922	0.942027
Colon	ENSSSCG00000011043	C1QL3	chr10:45359660-45399069	0.29884	0.644793	-1.29948	0.0385868	0.944319
Colon	ENSSSCG00000031666	C11orf95	chr2:8281939-8354859	0.382335	0.494273	-1.55197	0.0386708	0.945576
Colon	ENSSSCG00000015880	TANC1	chr15:65920192-66203512	9.42339	5.42824	0.730332	0.0389791	0.949252
Colon	ENSSSCG00000038549	ZFP36L2	chr3:97200342-97207305	2.89331	1.25905	1.10201	0.039057	0.950213
Colon	ENSSSCG00000004701	CATSPER2	chr1:127814352-127830785	2.56391	1.22837	0.969212	0.0392256	0.952716
Colon	ENSSSCG00000006287	SELL	chr4:81305659-81328146	2.73186	4.60973	-0.872013	0.0392944	0.953555
Colon	ENSSSCG00000015396	SEMA3D	chr9:95280192-95506651	2.44176	4.29268	-0.879995	0.0394149	0.953911
Colon	ENSSSCG00000033806	ENSSSCG00000033806	chr9:3408745-3420333	0	0.0358073	-5.61522	0.0394619	0.953911
Colon	ENSSSCG00000038238	-	chrX:68356609-68382851	1.11306	0.43165	1.56425	0.0397958	0.953911
Colon	ENSSSCG00000003045	-	chr6:49877791-50010352	64.5014	108.835	-0.834362	0.0398504	0.953911
Colon	ENSSSCG00000003693	MYOM1	chr6:103451352-103597297	0.605115	1.23239	-1.09943	0.0399744	0.953911
Colon	ENSSSCG00000002655	MAP1LC3B	chr6:1846555-1941079	4.81909	1.75911	0.865546	0.0399819	0.953911
Colon	ENSSSCG00000023654	ENSSSCG00000023654	chr4:125034598-125054773	0.0497993	0	5.09525	0.039988	0.953911
Colon	ENSSSCG00000035524	WNT9B	chr12:17709049-17767865	0.111239	0	5.09527	0.0400187	0.953911
Colon	ENSSSCG00000001729	PTCHD4	chr7:42572971-42770559	0	0.017417	-4.80555	0.0401588	0.955445
Colon	ENSSSCG00000011872	SEMA5B	chr13:137455333-137586958	0.00846433	0.0586207	-2.69779	0.0401619	0.955445
Colon	ENSSSCG00000029805	RHOBTB3	chr2:102305810-102491856	5.58255	8.65748	-0.750217	0.0401972	0.955445
Colon	ENSSSCG00000022092	CYP7B1	chr4:69607272-69858805	4.01591	6.73658	-0.836212	0.0402919	0.955445
Colon	ENSSSCG00000011380	C3orf84	chr13:31781278-31829100	1.62932	0.767957	0.900182	0.0404263	0.955445
Colon	ENSSSCG00000034332	ENSSSCG00000034332	chr12:44855943-44857614	1.29079	0.375056	1.57319	0.0407226	0.955445
Colon	ENSSSCG00000034954	C5orf24	chr2:137017027-137049441	13.0647	7.28254	0.804758	0.0407238	0.955445
Colon	ENSSSCG00000022447	F3	chr4:122826644-122840508	0.836349	1.59998	-1.2097	0.0407599	0.955445
Colon	ENSSSCG00000010660	PNLIPRP2	chr14:126817600-126843084	5.10727	10.6751	-1.07986	0.0408008	0.955445
Colon	ENSSSCG00000033025	C21orf91	chr13:182331018-182409472	11.2477	17.2509	-0.71383	0.0408683	0.955445
Colon	ENSSSCG00000023710	REEP1	chr3:58435510-58558934	1.72777	3.43534	-1.0293	0.040901	0.955445
Colon	ENSSSCG00000009004	SFRP2	chr8:75337106-75347522	0.661781	1.32833	-1.11428	0.0409212	0.955445
Colon	ENSSSCG00000000214	GPD1	chr5:16007448-16021674	4.09164	5.98262	-0.727962	0.0409231	0.955445
Colon	ENSSSCG00000015914	SCN7A	chr15:72945284-73026656	3.00542	5.031	-0.817851	0.0411123	0.9561
Colon	ENSSSCG00000009844	HSPB8	chr14:33608080-33640792	0.663337	1.66764	-1.35336	0.0413329	0.958924
Colon	ENSSSCG00000026583	TLR1	chr8:30147588-30180651	5.41999	8.87586	-0.809297	0.0415826	0.961026
Colon	ENSSSCG00000035287	-	chr1:199011669-199040428	1.28504	0.428991	1.3961	0.041645	0.961548
Colon	ENSSSCG00000011033	VIM	chr10:43517283-43530623	38.3409	64.1653	-0.813746	0.0417805	0.963063
Colon	ENSSSCG00000040981	GMFG	chr6:47986147-48000124	2.44307	4.61666	-0.812494	0.0418102	0.963063
Colon	ENSSSCG00000039331	-	chr3:74133666-74153798	8.03858	12.5105	-0.743606	0.0419662	0.963496
Colon	ENSSSCG00000012125	-	chrX:10366164-10582309	9.36011	4.26777	1.03954	0.0420307	0.963496
Colon	ENSSSCG00000007149	SPEF1	chr17:31917938-31949761	1.03515	0.379083	1.33973	0.042034	0.963496
Colon	ENSSSCG00000040889	LAMTOR5	chr4:109722816-109728257	12.0191	19.762	-0.74589	0.0420991	0.963496
Colon	ENSSSCG00000006621	ENSSSCG00000006621	chr4:97704809-97730106	15.4006	7.9394	0.820569	0.0422002	0.963496
Colon	ENSSSCG00000022671	GALNT13	chr15:61335235-62047336	0.038438	0.123146	-1.7336	0.0423255	0.963496
Colon	ENSSSCG00000002994	CYP2F1	chr6:49016326-49031204	0.0683663	0	5.72674	0.0423306	0.963496
Colon	ENSSSCG00000040579	ZNF683	chr6:83756867-83766532	0.176318	0.398732	-1.52828	0.0423451	0.963496
Colon	ENSSSCG00000015639	AVPR1B	chr9:66769475-66776931	0	0.0179833	-4.79616	0.0423455	0.963496
Colon	ENSSSCG00000016703	HOXA5	chr18:45421112-45432918	6.88226	3.84467	0.741627	0.0423457	0.963496
Colon	ENSSSCG00000009672	SCARA5	chr14:11614920-11747302	10.0867	19.1202	-0.950794	0.0423568	0.963496
Colon	ENSSSCG00000010242	ENSSSCG00000010242	chr14:71579228-71580407	1.83428	0.61226	1.40116	0.0423715	0.963496
Colon	ENSSSCG00000012039	OLIG2	chr13:196599822-196600793	0	0.157392	-5.64723	0.0423938	0.963496
Colon	ENSSSCG00000040401	EEF1A2	chr17:62515417-62526190	0.203798	0.550582	-1.4385	0.0426309	0.96711
Colon	ENSSSCG00000024379	PCSK4	chr2:76989743-76997766	0.101601	0.0134407	2.7715	0.0427627	0.967895
Colon	ENSSSCG00000004762	DNAJC17	chr1:130505478-130559228	10.1122	5.72588	0.811059	0.0427973	0.967895
Colon	ENSSSCG00000038232	AKAIN1	chr6:101793447-101873693	0.34814	0.686721	-1.07767	0.0428758	0.96838
Colon	ENSSSCG00000026585	PROCR	chr17:38532508-38539375	0.967834	2.10863	-1.18885	0.0432307	0.974337
Colon	ENSSSCG00000011747	CLDN11	chr13:109075424-109090190	0.417494	1.19911	-1.48479	0.0433076	0.974337
Colon	ENSSSCG00000003732	MEP1B	chr6:116015133-116050038	8.25582	3.56493	1.42615	0.043406	0.975115
Colon	ENSSSCG00000035332	ZNF436	chr6:81250123-81261853	3.02641	4.80943	-0.858131	0.0434094	0.975115
Colon	ENSSSCG00000037002	SERTAD2	chr3:77166346-77317328	7.60061	7.30454	0.724179	0.0436703	0.978032
Colon	ENSSSCG00000005269	TRPM6	chr1:227811237-228017132	10.6575	5.78286	0.676253	0.0437039	0.978032
Colon	ENSSSCG00000014232	LOX	chr2:125591316-125607594	10.6073	17.9555	-0.830283	0.0437354	0.978032
Colon	ENSSSCG00000034702	ENSSSCG00000034702	chr17:54557574-54559861	0.931778	2.15002	-1.23701	0.0437416	0.978032
Colon	ENSSSCG00000017727	TMEM98	chr12:42082689-42101250	17.7655	34.0723	-0.826717	0.0438244	0.978806
Colon	ENSSSCG00000001011	SERPINB1	chr7:1681355-1693281	27.6061	11.6252	0.790153	0.0438438	0.978806
Colon	ENSSSCG00000032532	CHRM2	chr18:12455147-12600118	2.06796	4.33777	-1.09708	0.0440651	0.980904
Colon	ENSSSCG00000024930	ENSSSCG00000024930	chr13:32396230-32399982	0.590482	0.22307	1.2787	0.044221	0.981247
Colon	ENSSSCG00000037016	ID1	chr17:35316620-35322100	6.23144	9.64124	-0.717344	0.0444219	0.982045
Colon	ENSSSCG00000040479	NDE1	chr3:7002615-7229281	8.18822	13.8106	-0.875347	0.0444231	0.982045
Colon	ENSSSCG00000016979	NSG2	chr16:50250190-50362117	0.497243	1.17399	-1.27059	0.0444945	0.982045
Colon	ENSSSCG00000004484	COL12A1	chr1:90744289-90872963	13.6464	23.424	-0.838135	0.04451	0.982045
Colon	ENSSSCG00000009305	GTF3A	chr11:4810815-4869353	2.65413	4.10426	-0.741859	0.0445479	0.982045
Colon	ENSSSCG00000005087	SIX1	chr1:189619855-189624652	0	0.0262827	-4.78238	0.0445843	0.982045
Colon	ENSSSCG00000039161	MEIS1	chr3:75482261-75624458	2.00619	3.26482	-0.791207	0.0446654	0.982045
Colon	ENSSSCG00000024687	FANCA	chr6:253207-300152	1.40736	0.558378	1.14686	0.0447827	0.982045
Colon	ENSSSCG00000001898	ULK3	chr7:58699984-58710521	6.06995	4.39991	0.765952	0.0447987	0.982045
Colon	ENSSSCG00000008842	KIT	chr8:41402322-41492977	7.318	12.6585	-0.846695	0.044817	0.982045
Colon	ENSSSCG00000038871	-	AEMK02000566.1:148777-162325	1.14773	3.63773	-1.67137	0.0448186	0.982045
Colon	ENSSSCG00000001235	TRIM15	chr7:22730644-22746668	6.39053	3.23914	0.762855	0.044842	0.982045
Colon	ENSSSCG00000040946	EIF5A2	chr13:109510621-109530487	1.4527	2.49148	-0.821082	0.0449351	0.982045
Colon	ENSSSCG00000032365	GPR87	chr13:91470932-91480559	0.0696407	0.0101537	2.13437	0.04498	0.982045
Colon	ENSSSCG00000030906	MPL	chr6:167896242-167912736	0.0784633	0	5.57816	0.0450063	0.982045
Colon	ENSSSCG00000005167	SLC24A2	chr1:203059558-203333767	0.014232	0.141942	-3.17092	0.0452257	0.982045
Colon	ENSSSCG00000003354	CCNL2	chr6:63657729-63668056	15.0095	8.13343	0.662214	0.0452826	0.982045
Colon	ENSSSCG00000035446	CAVIN1	chr12:20374923-20390250	11.3724	18.3046	-0.782501	0.0453289	0.982045
Colon	ENSSSCG00000021579	ENSSSCG00000021579	chr3:69250672-69254051	0.005559	0.054581	-3.05844	0.0453346	0.982045
Colon	ENSSSCG00000015305	ENSSSCG00000015305	chr9:70462515-70490330	8.40181	12.7663	-0.699748	0.045359	0.982045
Colon	ENSSSCG00000014399	ARHGAP26	chr2:144301192-144778086	7.42477	4.51808	0.761411	0.0453794	0.982045
Colon	ENSSSCG00000035038	CGNL1	chr1:114408629-114598931	2.26781	3.37771	-0.772826	0.0454306	0.982045
Colon	ENSSSCG00000013654	ENSSSCG00000013654	chr2:69108889-69109961	0.294156	0.0290947	3.11672	0.0454819	0.982045
Colon	ENSSSCG00000003374	ESPN	chr6:67284278-67315783	1.42323	0.364931	1.34096	0.0455157	0.982045
Colon	ENSSSCG00000004962	CORO2B	chr1:166466231-166611187	0.199854	0.333276	-1.23997	0.0455474	0.982045
Colon	ENSSSCG00000009738	GALNT9	chr14:23118122-23228528	0	0.0228533	-4.79857	0.045576	0.982045
Colon	ENSSSCG00000025822	SFRP1	chr17:10436411-10489755	7.64882	12.3599	-0.779261	0.0456445	0.982045
Colon	ENSSSCG00000009911	ENSSSCG00000009911	chr14:40510633-40511620	2.22197	0.649867	1.52089	0.0458978	0.982045
Colon	ENSSSCG00000030801	ENSSSCG00000030801	chr4:127156735-127268821	14.682	6.15427	1.00236	0.0459583	0.982045
Colon	ENSSSCG00000039421	SPTSSA	chr7:65302897-65325869	10.8942	16.6606	-0.701604	0.0459612	0.982045
Colon	ENSSSCG00000013338	SLC5A12	chr2:33560991-33613549	0.376243	0.078491	2.16145	0.0459718	0.982045
Colon	ENSSSCG00000006620	TUFT1	chr4:97563945-97703599	19.8795	11.1892	0.654354	0.045979	0.982045
Colon	ENSSSCG00000003532	LUZP1	chr6:80903220-81112347	6.15731	5.84429	0.804058	0.0461009	0.982045
Colon	ENSSSCG00000004909	CPLX4	chr1:161632205-161662392	0.583508	0.271295	0.97689	0.0462153	0.982045
Colon	ENSSSCG00000011735	SI	chr13:104265364-104379478	20.4413	6.33728	1.64843	0.0462577	0.982045
Colon	ENSSSCG00000023716	TNFAIP6	chr15:861896-881760	1.17039	2.65861	-1.27388	0.0464355	0.984378
Colon	ENSSSCG00000024867	ISG20	chr1:191159332-191195477	3.78547	8.25427	0.770135	0.0468022	0.986883
Colon	ENSSSCG00000037190	TAGLN3	chr13:147737999-147755101	0.059597	0.24999	-1.98006	0.0468129	0.986883
Colon	ENSSSCG00000031977	PTCH2	chr6:166495763-166553277	160.945	266.699	-0.803365	0.0469624	0.986883
Colon	ENSSSCG00000029160	ENSSSCG00000029160	chr7:23915072-23929754	14.4255	7.9868	0.779327	0.0470257	0.986883
Colon	ENSSSCG00000030565	GRIA4	chr9:35442091-35805363	0.249273	0.687458	-1.36804	0.0470561	0.986883
Colon	ENSSSCG00000014570	NRIP3	chr9:462543-484566	0.302346	0.759019	-1.24733	0.0470758	0.986883
Colon	XLOC_060052	XLOC_060052	chr1:112371217-112423174	4.81901	1.84394	1.14109	0.047089	0.986883
Colon	ENSSSCG00000010468	CPEB3	chr14:103673131-103871221	4.87896	3.07916	0.678978	0.0470979	0.986883
Colon	ENSSSCG00000011340	SMARCC1	chr13:30407858-30576448	17.5209	10.2635	0.659185	0.0471248	0.986883
Colon	ENSSSCG00000024569	ANO9	chr2:217904-250946	12.1505	7.09646	0.655872	0.0473382	0.986883
Colon	ENSSSCG00000014117	THBS4	chr2:88731122-88780596	2.5128	6.70784	-1.44329	0.0474006	0.986883
Colon	ENSSSCG00000007348	SLC32A1	chr17:41689153-41694548	0	0.03092	-5.25131	0.0474034	0.986883
Colon	ENSSSCG00000009745	ADGRD1	chr14:24059675-24241573	4.47981	8.15908	-0.919692	0.0474436	0.986883
Colon	ENSSSCG00000029219	SH3BGR	chr13:203046553-203108649	1.56529	4.49418	-1.49817	0.0474862	0.986883
Colon	ENSSSCG00000032709	ARL4A	chr9:82225272-82230694	6.14401	9.6854	-0.72645	0.0475218	0.986883
Colon	ENSSSCG00000035818	-	chr13:41443927-41733855	1.32076	0.733407	0.839613	0.0475392	0.986883
Colon	ENSSSCG00000006911	TGFBR3	chr4:125031918-125311319	6.11322	9.51796	-0.755402	0.0476438	0.986883
Colon	ENSSSCG00000011587	EFCAB12	chr13:68794490-68813987	0	0.0568623	-5.36579	0.0476525	0.986883
Colon	ENSSSCG00000023520	PCSK5	chr1:228854608-229308906	2.67464	6.98347	-0.985541	0.0476996	0.986883
Colon	ENSSSCG00000015040	ENSSSCG00000015040	chr9:39920249-39928628	32.5361	53.2578	-0.686638	0.0477703	0.986883
Colon	ENSSSCG00000037207	NXPH1	chr9:78653608-79836589	0.015643	0	4.75574	0.0478558	0.987772
Colon	ENSSSCG00000032422	ENSSSCG00000032422	chr18:6632983-6724545	5.95001	3.13444	0.774687	0.0479984	0.988626
Colon	ENSSSCG00000040197	-	AEMK02000485.1:81010-166729	0.546353	0.156212	1.15477	0.0480592	0.988653
Colon	ENSSSCG00000035276	GAPT	chr16:37344414-37349685	0.350882	0.799626	-1.25756	0.0481187	0.988653
Colon	ENSSSCG00000035445	SEZ6	chr12:45179361-45203135	0.0112513	0.0841587	-2.76093	0.0481372	0.988653
Colon	ENSSSCG00000013117	CBLIF	chr2:11655587-11677065	0.0394373	0.22343	-2.62488	0.0482858	0.989049
Colon	ENSSSCG00000038550	-	chr8:86680564-86719164	7.39931	11.5471	-0.700294	0.0484095	0.990738
Colon	ENSSSCG00000035827	CTDSPL2	chr1:127028849-127125410	14.1934	8.91574	0.641964	0.0485184	0.991054
Colon	ENSSSCG00000017759	ALDOC	chr12:44823014-44848483	3.46841	3.79291	-0.849776	0.0488013	0.994545
Colon	ENSSSCG00000009100	TNIP3	chr8:102957352-102995268	0.797047	1.83381	-1.08929	0.0488357	0.994547
Colon	ENSSSCG00000038892	ENSSSCG00000038892	chr7:24517877-24521859	1.09055	0.306499	1.69279	0.0488874	0.994902
Colon	ENSSSCG00000011404	HYAL1	chr13:32793565-32800793	16.0234	8.87558	0.752362	0.0490322	0.997148
Colon	ENSSSCG00000006088	SDC2	chr4:40001395-40129797	10.4851	17.8132	-0.83562	0.0491367	0.998573
Colon	ENSSSCG00000003760	TTLL7	chr6:129708370-129868494	1.51483	2.5153	-0.814742	0.0491941	0.999041
Colon	ENSSSCG00000014093	CRHBP	chr2:85814352-85832212	1.58318	0.632788	1.09952	0.0492997	0.999086
Colon	ENSSSCG00000017024	CCNG1	chr16:60349255-60356740	78.8401	130.737	-0.805494	0.0493933	1
Colon	ENSSSCG00000017384	AOC2	chr12:20022429-20027248	0.0829063	0.005795	3.38772	0.0494345	1
Colon	ENSSSCG00000023374	SRGN	chr14:72183363-72199259	140.373	239.494	-0.855657	0.0495537	1
Colon	ENSSSCG00000012520	ENSSSCG00000012520	chrX:83811749-83911568	0.72919	1.26867	-0.923229	0.0495683	1
Colon	ENSSSCG00000000026	SULT4A1	chr5:5131162-5157857	0.067132	0.22919	-1.75937	0.049625	1
Colon	ENSSSCG00000010494	SORBS1	chr14:106895763-107137767	7.50472	11.3909	-0.736208	0.0499086	1
Colon	ENSSSCG00000012138	ACE2	chrX:12099433-12152347	1.16283	2.74425	-1.44295	0.0499137	1
Colon	ENSSSCG00000005636	SLC25A25	chr1:268494030-268576994	7.88698	3.85476	0.971405	0.0499411	1

## Sheet: Supplementary Table 7
Supplementary Table 7 : Novel LncRNA information
Novel_lncRNA_ID	Novel_lncRNA_Gene_ID	Novel_lncRNA_Gene_Name	Gene_Type	Status	Chromosome	Start	End	Strand	Exon_number	Length	ORF
TCONS_00066271	XLOC_056206	XLOC_056206	novel	Novel_lncRNA	chr1	79624762	79651775	-	2	2810	80
TCONS_00608930	XLOC_504794	XLOC_504794	novel	Novel_lncRNA	chr8	11468043	11468816	-	2	636	92
TCONS_00168185	XLOC_140707	XLOC_140707	novel	Novel_lncRNA	chr13	111319738	111325390	+	2	1510	100
TCONS_00568640	ENSSSCG00000040166	FLRT2	protein_coding	Novel_lncRNA	chr7	107815731	107906450	+	2	900	288
TCONS_00268602	XLOC_225105	XLOC_225105	protein_coding	Novel_lncRNA	chr15	139674785	139694800	+	2	229	76
TCONS_00467059	XLOC_389898	XLOC_389898	novel	Novel_lncRNA	chr4	103606579	103613142	-	2	703	107
TCONS_00050863	ENSSSCG00000005356	DCAF10	protein_coding	Novel_lncRNA	chr1	238605015	238650480	+	2	595	67
TCONS_00683658	XLOC_569035	XLOC_569035	protein_coding	Novel_lncRNA	chrX	8518840	8520637	-	2	864	287
TCONS_00574969	XLOC_475901	XLOC_475901	protein_coding	Novel_lncRNA	chr7	31156813	31198069	-	2	768	84
TCONS_00683015	XLOC_568433	XLOC_568433	novel	Novel_lncRNA	chrX	106243	107842	-	2	1554	128
TCONS_00308664	XLOC_260407	XLOC_260407	novel	Novel_lncRNA	chr16	64120038	64138508	-	2	942	73
TCONS_00585522	XLOC_484506	XLOC_484506	protein_coding	Novel_lncRNA	chr7	103869849	103909894	-	4	741	97
TCONS_00249055	XLOC_208098	XLOC_208098	novel	Novel_lncRNA	chr14	139514311	139515078	-	2	226	75
TCONS_00509685	ENSSSCG00000028794	-	protein_coding	Novel_lncRNA	chr6	49378981	49408176	+	2	692	100
TCONS_00586700	ENSSSCG00000002446	ATXN3	protein_coding	Novel_lncRNA	chr7	113608780	113638191	-	2	549	79
TCONS_00516238	ENSSSCG00000031639	ZCCHC17	protein_coding	Novel_lncRNA	chr6	87879769	87890905	+	3	1322	81
TCONS_00639634	ENSSSCG00000032864	-	protein_coding	Novel_lncRNA	chr9	85546347	85631341	+	5	350	116
TCONS_00554181	XLOC_459462	XLOC_459462	novel	Novel_lncRNA	chr7	8415844	8491674	+	2	210	55
TCONS_00453212	XLOC_378011	XLOC_378011	protein_coding	Novel_lncRNA	chr4	8670084	8916814	-	2	551	183
TCONS_00571918	XLOC_473769	XLOC_473769	novel	Novel_lncRNA	chr7	10759357	10764360	-	2	4983	190
TCONS_00301413	XLOC_254024	XLOC_254024	protein_coding	Novel_lncRNA	chr16	21112658	21116763	-	2	562	83
TCONS_00586608	ENSSSCG00000036872	-	protein_coding	Novel_lncRNA	chr7	113039987	113046424	-	2	5681	319
TCONS_00674291	XLOC_560794	XLOC_560794	novel	Novel_lncRNA	chrX	51433559	51441751	+	2	5762	161
TCONS_00414260	XLOC_346210	XLOC_346210	protein_coding	Novel_lncRNA	chr3	6270752	6276422	-	2	5114	203
TCONS_00666515	XLOC_553907	XLOC_553907	novel	Novel_lncRNA	chr9	134997365	134999177	-	2	368	76
TCONS_00451847	ENSSSCG00000006939	ZNHIT6	protein_coding	Novel_lncRNA	chr4	130304336	130367624	+	2	7935	155
TCONS_00233361	XLOC_195621	XLOC_195621	protein_coding	Novel_lncRNA	chr14	22616459	22621492	-	2	281	55
TCONS_00551888	ENSSSCG00000026449	-	protein_coding	Novel_lncRNA	chr6	167548954	167638475	-	2	8903	118
TCONS_00564893	XLOC_467813	XLOC_467813	novel	Novel_lncRNA	chr7	79201758	79206751	+	2	486	66
TCONS_00469188	ENSSSCG00000006860	SLC30A7	protein_coding	Novel_lncRNA	chr4	117120858	117355834	-	2	3797	285
TCONS_00390434	XLOC_326955	XLOC_326955	novel	Novel_lncRNA	chr2	137403544	137408141	-	2	1329	150
TCONS_00551886	ENSSSCG00000034059	ST3GAL3	protein_coding	Novel_lncRNA	chr6	167443979	167559595	-	5	2046	115
TCONS_00557588	XLOC_462191	XLOC_462191	protein_coding	Novel_lncRNA	chr7	24871566	24914004	+	2	207	68
TCONS_00578051	XLOC_478358	XLOC_478358	novel	Novel_lncRNA	chr7	54654398	54655464	-	2	254	73
TCONS_00427352	XLOC_356544	XLOC_356544	novel	Novel_lncRNA	chr3	96370319	96377748	-	2	229	68
TCONS_00431737	XLOC_360296	XLOC_360296	novel	Novel_lncRNA	chr3	127515570	127524387	-	4	7738	252
TCONS_00693013	XLOC_577313	XLOC_577313	novel	Novel_lncRNA	chrX	96367570	96370844	-	3	516	88
TCONS_00443811	ENSSSCG00000037962	-	protein_coding	Novel_lncRNA	chr4	82432502	82436162	+	3	701	152
TCONS_00107081	XLOC_091211	XLOC_091211	novel	Novel_lncRNA	chr10	38901846	38907048	-	2	516	84
TCONS_00096499	ENSSSCG00000035455	FAM219A	protein_coding	Novel_lncRNA	chr10	32349107	32394861	+	3	13627	157
TCONS_00431738	XLOC_360296	XLOC_360296	novel	Novel_lncRNA	chr3	127515570	127524437	-	4	7070	252
TCONS_00411555	XLOC_343921	XLOC_343921	novel	Novel_lncRNA	chr3	120828710	120829407	+	2	500	79
TCONS_00513460	ENSSSCG00000003405	PEX14	protein_coding	Novel_lncRNA	chr6	70737905	70757554	+	3	1110	159
TCONS_00322669	ENSSSCG00000007009	ADAM3A	protein_coding	Novel_lncRNA	chr17	9162594	9166324	-	3	1108	92
TCONS_00161072	XLOC_134690	XLOC_134690	novel	Novel_lncRNA	chr13	63374095	63374747	+	2	332	93
TCONS_00510995	ENSSSCG00000037466	-	protein_coding	Novel_lncRNA	chr6	55803215	55826048	+	4	1042	163
TCONS_00510996	ENSSSCG00000037466	-	protein_coding	Novel_lncRNA	chr6	55803409	55814529	+	2	588	71
TCONS_00211520	XLOC_178003	XLOC_178003	novel	Novel_lncRNA	chr14	5947796	5961769	+	2	224	65
TCONS_00150617	XLOC_126635	XLOC_126635	protein_coding	Novel_lncRNA	chr12	43541380	43546171	-	2	1104	89
TCONS_00285048	XLOC_239387	XLOC_239387	protein_coding	Novel_lncRNA	chr15	120756308	120773531	-	2	596	119
TCONS_00448628	XLOC_374252	XLOC_374252	novel	Novel_lncRNA	chr4	110306640	110310420	+	3	634	138
TCONS_00499418	XLOC_416051	XLOC_416051	novel	Novel_lncRNA	chr5	90131704	90221399	-	14	1959	577
TCONS_00624370	XLOC_518408	XLOC_518408	protein_coding	Novel_lncRNA	chr8	121128946	121266669	-	3	14715	144
TCONS_00134559	XLOC_115612	XLOC_115612	novel	Novel_lncRNA	chr12	244295	245432	+	2	673	179
TCONS_00504933	ENSSSCG00000024759	CX3CL1	protein_coding	Novel_lncRNA	chr6	19312447	19316328	+	2	204	67
TCONS_00069721	XLOC_059346	XLOC_059346	novel	Novel_lncRNA	chr1	106616942	106633873	-	2	2582	94
TCONS_00343344	XLOC_289414	XLOC_289414	protein_coding	Novel_lncRNA	chr18	37763872	37769194	-	2	614	60
TCONS_00131704	XLOC_112946	XLOC_112946	novel	Novel_lncRNA	chr11	65227458	65229915	-	2	2328	147
TCONS_00536830	XLOC_445809	XLOC_445809	protein_coding	Novel_lncRNA	chr6	55433390	55448476	-	4	1261	210
TCONS_00499417	XLOC_416051	XLOC_416051	novel	Novel_lncRNA	chr5	90131704	90221399	-	13	1834	507
TCONS_00499416	XLOC_416051	XLOC_416051	novel	Novel_lncRNA	chr5	90131704	90221399	-	15	2099	588
TCONS_00312600	XLOC_264004	XLOC_264004	protein_coding	Novel_lncRNA	chr17	8642579	8643645	+	3	608	113
TCONS_00102516	XLOC_087446	XLOC_087446	novel	Novel_lncRNA	chr10	213621	271119	-	3	22430	193
TCONS_00679378	XLOC_565246	XLOC_565246	novel	Novel_lncRNA	chrX	98758614	98864184	+	4	820	146
TCONS_00122792	XLOC_104972	XLOC_104972	novel	Novel_lncRNA	chr11	3118140	3122583	-	2	2408	103
TCONS_00130072	XLOC_111372	XLOC_111372	novel	Novel_lncRNA	chr11	51862958	51866894	-	3	262	68
TCONS_00138669	XLOC_118250	XLOC_118250	protein_coding	Novel_lncRNA	chr12	25839645	25860603	+	2	253	84
TCONS_00225904	ENSSSCG00000035347	-	protein_coding	Novel_lncRNA	chr14	106440457	106574551	+	2	217	72
TCONS_00169272	XLOC_141718	XLOC_141718	novel	Novel_lncRNA	chr13	115637868	115656430	+	3	12136	108
TCONS_00673428	XLOC_560001	XLOC_560001	novel	Novel_lncRNA	chrX	45847493	45854325	+	2	808	106
TCONS_00612502	ENSSSCG00000033373	COMMD8	protein_coding	Novel_lncRNA	chr8	37351389	37359990	-	3	6512	106
TCONS_00111168	ENSSSCG00000034793	-	protein_coding	Novel_lncRNA	chr10	68621606	68695897	-	13	1423	387
TCONS_00111169	ENSSSCG00000034793	-	protein_coding	Novel_lncRNA	chr10	68621606	68707916	-	18	5583	747
TCONS_00414584	ENSSSCG00000007659	ZCWPW1	protein_coding	Novel_lncRNA	chr3	8318725	8325602	-	3	703	79
TCONS_00306984	XLOC_258800	XLOC_258800	novel	Novel_lncRNA	chr16	53671454	53694929	-	2	3034	143
TCONS_00048494	XLOC_040967	XLOC_040967	novel	Novel_lncRNA	chr1	225714387	225727632	+	3	2948	125
TCONS_00414580	XLOC_346386	XLOC_346386	protein_coding	Novel_lncRNA	chr3	8307386	8318671	-	2	671	137
TCONS_00463608	ENSSSCG00000006301	TIPRL	protein_coding	Novel_lncRNA	chr4	82742963	82768788	-	3	314	69
TCONS_00241990	XLOC_202273	XLOC_202273	novel	Novel_lncRNA	chr14	88407011	88427234	-	2	509	123
TCONS_00452301	XLOC_377169	XLOC_377169	protein_coding	Novel_lncRNA	chr4	1394472	1404072	-	3	743	97
TCONS_00032704	ENSSSCG00000004558	CSNK1G1	protein_coding	Novel_lncRNA	chr1	107815684	107868917	+	2	1200	81
TCONS_00136957	XLOC_117270	XLOC_117270	protein_coding	Novel_lncRNA	chr12	15069162	15078282	+	3	2321	193
TCONS_00123848	XLOC_105782	XLOC_105782	novel	Novel_lncRNA	chr11	9621332	9637428	-	3	15953	234
TCONS_00032703	ENSSSCG00000004558	CSNK1G1	protein_coding	Novel_lncRNA	chr1	107812871	107863878	+	2	3948	81
TCONS_00136952	ENSSSCG00000017283	CD79B	protein_coding	Novel_lncRNA	chr12	15052783	15053717	+	2	440	117
TCONS_00452309	XLOC_377175	XLOC_377175	protein_coding	Novel_lncRNA	chr4	1440427	1446339	-	2	209	69
TCONS_00123846	ENSSSCG00000009348	STARD13	protein_coding	Novel_lncRNA	chr11	9577672	9585641	-	2	1388	77
TCONS_00052624	XLOC_044562	XLOC_044562	protein_coding	Novel_lncRNA	chr1	251218295	251221790	+	2	512	66
TCONS_00136958	XLOC_117270	XLOC_117270	protein_coding	Novel_lncRNA	chr12	15069296	15087411	+	4	538	103
TCONS_00248673	ENSSSCG00000010753	CLRN3	protein_coding	Novel_lncRNA	chr14	137084306	137089471	-	3	2988	158
TCONS_00171986	ENSSSCG00000011833	DLG1	protein_coding	Novel_lncRNA	chr13	133030231	133161222	+	3	611	103
TCONS_00171987	ENSSSCG00000011833	DLG1	protein_coding	Novel_lncRNA	chr13	133054679	133127859	+	2	3934	134
TCONS_00357519	ENSSSCG00000036640	-	protein_coding	Novel_lncRNA	chr2	77787618	77788998	+	3	812	232
TCONS_00478044	XLOC_398703	XLOC_398703	novel	Novel_lncRNA	chr5	42332829	42363743	+	2	732	62
TCONS_00023544	ENSSSCG00000004224	HDDC2	protein_coding	Novel_lncRNA	chr1	37647041	37667058	+	2	958	103
TCONS_00259022	XLOC_217092	XLOC_217092	protein_coding	Novel_lncRNA	chr15	66318693	66390994	+	2	205	49
TCONS_00259023	XLOC_217093	XLOC_217093	protein_coding	Novel_lncRNA	chr15	66467267	66485479	+	2	226	49
TCONS_00054840	ENSSSCG00000005669	MIGA2	protein_coding	Novel_lncRNA	chr1	269321896	269345449	+	2	3255	146
TCONS_00110347	ENSSSCG00000011133	PFKFB3	protein_coding	Novel_lncRNA	chr10	64846161	64866138	-	2	224	48
TCONS_00110346	ENSSSCG00000011133	PFKFB3	protein_coding	Novel_lncRNA	chr10	64790426	64830532	-	2	1622	117
TCONS_00170635	ENSSSCG00000011794	SENP2	protein_coding	Novel_lncRNA	chr13	123349452	123440546	+	2	766	86
TCONS_00491173	XLOC_409306	XLOC_409306	protein_coding	Novel_lncRNA	chr5	30136887	30189383	-	3	11204	166
TCONS_00170633	ENSSSCG00000011791	MAP3K13	protein_coding	Novel_lncRNA	chr13	123286059	123325739	+	2	2886	117
TCONS_00597368	XLOC_494789	XLOC_494789	novel	Novel_lncRNA	chr8	72315790	72328524	+	2	5485	142
TCONS_00466099	XLOC_389204	XLOC_389204	protein_coding	Novel_lncRNA	chr4	98117539	98119838	-	2	346	115
TCONS_00387207	XLOC_324046	XLOC_324046	novel	Novel_lncRNA	chr2	119295237	119300968	-	2	5455	137
TCONS_00479938	ENSSSCG00000032097	DUSP16	protein_coding	Novel_lncRNA	chr5	59849359	59892907	+	2	1254	93
TCONS_00695421	XLOC_579517	XLOC_579517	novel	Novel_lncRNA	chrX	111698377	111705751	-	2	485	95
TCONS_00045369	ENSSSCG00000037813	-	protein_coding	Novel_lncRNA	chr1	201358064	201411988	+	2	392	61
TCONS_00180443	ENSSSCG00000034378	IFNGR2	protein_coding	Novel_lncRNA	chr13	196966843	197026327	+	2	3806	158
TCONS_00419268	ENSSSCG00000037970	SOX8	protein_coding	Novel_lncRNA	chr3	40695066	40733612	-	2	951	291
TCONS_00170638	ENSSSCG00000011794	SENP2	protein_coding	Novel_lncRNA	chr13	123372973	123440546	+	2	2340	136
TCONS_00105839	XLOC_090095	XLOC_090095	novel	Novel_lncRNA	chr10	28730937	28770683	-	2	205	68
TCONS_00680534	XLOC_566321	XLOC_566321	protein_coding	Novel_lncRNA	chrX	106920018	106924980	+	2	4475	1398
TCONS_00215109	XLOC_180821	XLOC_180821	protein_coding	Novel_lncRNA	chr14	32599733	32613936	+	3	602	93
TCONS_00526980	ENSSSCG00000003971	SCMH1	protein_coding	Novel_lncRNA	chr6	169999741	170058759	+	4	1690	168
TCONS_00414360	XLOC_346258	XLOC_346258	novel	Novel_lncRNA	chr3	6920753	6925554	-	2	496	165
TCONS_00414361	XLOC_346258	XLOC_346258	novel	Novel_lncRNA	chr3	6920753	6926326	-	2	1247	415
TCONS_00105833	XLOC_090095	XLOC_090095	novel	Novel_lncRNA	chr10	28700854	28770683	-	2	208	69
TCONS_00105832	XLOC_090095	XLOC_090095	novel	Novel_lncRNA	chr10	28700854	28770683	-	2	204	68
TCONS_00414364	XLOC_346258	XLOC_346258	novel	Novel_lncRNA	chr3	6921516	6926568	-	2	726	183
TCONS_00252206	ENSSSCG00000023479	-	protein_coding	Novel_lncRNA	chr15	19196143	19209930	+	2	3774	98
TCONS_00252205	ENSSSCG00000023479	-	protein_coding	Novel_lncRNA	chr15	19075132	19173452	+	2	960	131
TCONS_00414367	XLOC_346258	XLOC_346258	novel	Novel_lncRNA	chr3	6922387	6927162	-	2	447	149
TCONS_00415809	ENSSSCG00000028186	FBXL19	protein_coding	Novel_lncRNA	chr3	17492265	17567917	-	3	1794	115
TCONS_00256048	XLOC_214522	XLOC_214522	novel	Novel_lncRNA	chr15	45693362	45707957	+	5	995	112
TCONS_00574138	XLOC_475350	XLOC_475350	novel	Novel_lncRNA	chr7	24706396	24711871	-	3	281	48
TCONS_00156353	XLOC_130947	XLOC_130947	novel	Novel_lncRNA	chr13	26382858	26403386	+	2	521	107
TCONS_00052118	XLOC_044093	XLOC_044093	novel	Novel_lncRNA	chr1	247534212	247559357	+	3	297	74
TCONS_00256047	XLOC_214522	XLOC_214522	novel	Novel_lncRNA	chr15	45693353	45707957	+	5	924	112
TCONS_00344288	XLOC_290211	XLOC_290211	protein_coding	Novel_lncRNA	chr18	45421280	45422092	-	2	589	195
TCONS_00240861	XLOC_201228	XLOC_201228	novel	Novel_lncRNA	chr14	79219684	79339675	-	2	273	71
TCONS_00595902	XLOC_493598	XLOC_493598	novel	Novel_lncRNA	chr8	60529590	60569840	+	2	401	67
TCONS_00469582	XLOC_391895	XLOC_391895	novel	Novel_lncRNA	chr4	119817586	119918488	-	3	1549	93
TCONS_00559658	XLOC_463615	XLOC_463615	novel	Novel_lncRNA	chr7	38996617	39002665	+	2	3402	250
TCONS_00559659	XLOC_463615	XLOC_463615	novel	Novel_lncRNA	chr7	38996850	39002665	+	3	1300	158
TCONS_00600892	ENSSSCG00000009075	MFSD8	protein_coding	Novel_lncRNA	chr8	96925098	96949578	+	4	621	128
TCONS_00551463	XLOC_457289	XLOC_457289	novel	Novel_lncRNA	chr6	164114593	164122015	-	2	786	158
TCONS_00230453	XLOC_193136	XLOC_193136	novel	Novel_lncRNA	chr14	140624798	140626115	+	2	272	90
TCONS_00679129	XLOC_565033	XLOC_565033	novel	Novel_lncRNA	chrX	97381292	97382650	+	4	375	119
TCONS_00528385	XLOC_439151	XLOC_439151	novel	Novel_lncRNA	chr6	6238224	6254455	-	2	344	88
TCONS_00691084	XLOC_575624	XLOC_575624	novel	Novel_lncRNA	chrX	75569286	75586505	-	2	253	58
TCONS_00600858	XLOC_497922	XLOC_497922	protein_coding	Novel_lncRNA	chr8	96854080	96856773	+	2	1718	294
TCONS_00638353	XLOC_530181	XLOC_530181	novel	Novel_lncRNA	chr9	73858635	73871397	+	2	2652	154
TCONS_00575721	XLOC_476477	XLOC_476477	novel	Novel_lncRNA	chr7	37043355	37052736	-	2	2184	114
TCONS_00524001	ENSSSCG00000003818	DOCK7	protein_coding	Novel_lncRNA	chr6	149896365	149958781	+	2	282	53
TCONS_00393612	ENSSSCG00000007599	LMTK2	protein_coding	Novel_lncRNA	chr3	5277015	5339955	+	2	3836	143
TCONS_00520076	XLOC_432184	XLOC_432184	novel	Novel_lncRNA	chr6	114824249	114825221	+	2	213	55
TCONS_00099816	ENSSSCG00000011079	PIP4K2A	protein_coding	Novel_lncRNA	chr10	52171025	52276471	+	3	9519	125
TCONS_00525694	ENSSSCG00000003859	TUT4	protein_coding	Novel_lncRNA	chr6	159673886	159732635	+	3	1249	146
TCONS_00143111	XLOC_121454	XLOC_121454	novel	Novel_lncRNA	chr12	56387581	56388316	+	2	704	123
TCONS_00154606	XLOC_129525	XLOC_129525	novel	Novel_lncRNA	chr13	14043324	14051956	+	3	4351	118
TCONS_00415933	ENSSSCG00000040745	ZNF771	protein_coding	Novel_lncRNA	chr3	17905694	17915724	-	3	683	150
TCONS_00302331	XLOC_254550	XLOC_254550	novel	Novel_lncRNA	chr16	25279075	25282441	-	2	1467	107
TCONS_00310767	XLOC_262349	XLOC_262349	novel	Novel_lncRNA	chr16	75298576	75301308	-	2	458	65
TCONS_00163532	ENSSSCG00000011670	PXYLP1	protein_coding	Novel_lncRNA	chr13	81965520	82022625	+	2	289	78
TCONS_00146987	XLOC_124120	XLOC_124120	novel	Novel_lncRNA	chr12	19219655	19221546	-	3	446	94
TCONS_00542835	XLOC_449762	XLOC_449762	protein_coding	Novel_lncRNA	chr6	95885321	95964460	-	2	225	53
TCONS_00518049	XLOC_430364	XLOC_430364	novel	Novel_lncRNA	chr6	101794600	101811560	+	4	2012	121
TCONS_00377463	ENSSSCG00000013978	ZNF672	protein_coding	Novel_lncRNA	chr2	52300898	52312332	-	4	645	98
TCONS_00146988	XLOC_124120	XLOC_124120	novel	Novel_lncRNA	chr12	19220571	19221494	-	2	710	118
TCONS_00172451	ENSSSCG00000025349	CCDC14	protein_coding	Novel_lncRNA	chr13	136491201	136509837	+	2	18544	165
TCONS_00653915	XLOC_543326	XLOC_543326	novel	Novel_lncRNA	chr9	41625019	41635569	-	3	4189	148
TCONS_00172453	XLOC_144356	XLOC_144356	novel	Novel_lncRNA	chr13	136510132	136517470	+	3	1109	113
TCONS_00653919	XLOC_543326	XLOC_543326	novel	Novel_lncRNA	chr9	41631006	41635569	-	2	4039	148
TCONS_00319273	ENSSSCG00000007460	ARFGEF2	protein_coding	Novel_lncRNA	chr17	50582955	50664462	+	3	5248	173
TCONS_00503778	XLOC_419874	XLOC_419874	novel	Novel_lncRNA	chr6	10328882	10369257	+	2	418	84
TCONS_00076608	XLOC_065090	XLOC_065090	novel	Novel_lncRNA	chr1	157809781	157819217	-	2	469	84
TCONS_00328285	XLOC_277112	XLOC_277112	protein_coding	Novel_lncRNA	chr17	48270694	48285885	-	2	605	112
TCONS_00577118	ENSSSCG00000002628	ICK	protein_coding	Novel_lncRNA	chr7	46696883	46711644	-	3	929	74
TCONS_00672369	XLOC_559210	XLOC_559210	novel	Novel_lncRNA	chrX	36895192	36896104	+	2	415	123
TCONS_00511737	XLOC_425840	XLOC_425840	novel	Novel_lncRNA	chr6	59743074	59750113	+	2	4834	166
TCONS_00511736	ENSSSCG00000031349	ZNF580	protein_coding	Novel_lncRNA	chr6	59738064	59764376	+	3	12447	333
TCONS_00170965	XLOC_143134	XLOC_143134	protein_coding	Novel_lncRNA	chr13	125428106	125460094	+	3	1476	162
TCONS_00170964	XLOC_143134	XLOC_143134	protein_coding	Novel_lncRNA	chr13	125428106	125434836	+	2	3430	114
TCONS_00102686	XLOC_087585	XLOC_087585	novel	Novel_lncRNA	chr10	1111419	1114834	-	3	390	70
TCONS_00679100	ENSSSCG00000035488	WDR44	protein_coding	Novel_lncRNA	chrX	96917970	96954703	+	2	1053	86
TCONS_00074110	XLOC_062741	XLOC_062741	novel	Novel_lncRNA	chr1	139248489	139256453	-	4	2956	113
TCONS_00074112	XLOC_062741	XLOC_062741	novel	Novel_lncRNA	chr1	139251195	139256453	-	3	1088	78
TCONS_00698371	XLOC_582082	XLOC_582082	novel	Novel_lncRNA	chrY	42872566	42895479	+	2	1961	233
TCONS_00081528	XLOC_069331	XLOC_069331	novel	Novel_lncRNA	chr1	195899369	195903196	-	3	212	70
TCONS_00698373	XLOC_582082	XLOC_582082	novel	Novel_lncRNA	chrY	42872566	42912175	+	2	1476	174
TCONS_00698374	XLOC_582082	XLOC_582082	novel	Novel_lncRNA	chrY	42872566	42912175	+	2	3940	233
TCONS_00646877	XLOC_537395	XLOC_537395	novel	Novel_lncRNA	chr9	136242861	136244083	+	2	464	110
TCONS_00657874	XLOC_546652	XLOC_546652	protein_coding	Novel_lncRNA	chr9	68178108	68185585	-	2	245	72
TCONS_00646879	XLOC_537396	XLOC_537396	novel	Novel_lncRNA	chr9	136244254	136246605	+	3	1389	74
TCONS_00327516	XLOC_276471	XLOC_276471	novel	Novel_lncRNA	chr17	43142887	43145209	-	2	312	61
TCONS_00687792	XLOC_572707	XLOC_572707	novel	Novel_lncRNA	chrX	45838521	45857112	-	3	905	130
TCONS_00567066	ENSSSCG00000002332	SIPA1L1	protein_coding	Novel_lncRNA	chr7	94813260	94887166	+	2	4252	88
TCONS_00056720	ENSSSCG00000004064	ARID1B	protein_coding	Novel_lncRNA	chr1	9848726	9887687	-	2	2248	125
TCONS_00257313	ENSSSCG00000038933	PURG	protein_coding	Novel_lncRNA	chr15	54114476	54151785	+	2	1325	124
TCONS_00378883	ENSSSCG00000013876	MYO9B	protein_coding	Novel_lncRNA	chr2	60499909	60526214	-	2	2431	133
TCONS_00393737	ENSSSCG00000035534	-	protein_coding	Novel_lncRNA	chr3	6196455	6235581	+	2	232	73
TCONS_00172678	ENSSSCG00000011881	IQCB1	protein_coding	Novel_lncRNA	chr13	138672058	138706506	+	2	790	90
TCONS_00056729	ENSSSCG00000004064	ARID1B	protein_coding	Novel_lncRNA	chr1	10152057	10189977	-	2	4532	115
TCONS_00486819	XLOC_406100	XLOC_406100	novel	Novel_lncRNA	chr5	104438650	104503665	+	2	223	49
TCONS_00436071	XLOC_363961	XLOC_363961	novel	Novel_lncRNA	chr4	22228197	22229168	+	3	667	110
TCONS_00372059	XLOC_311782	XLOC_311782	protein_coding	Novel_lncRNA	chr2	11843276	11858874	-	2	238	52
TCONS_00102467	XLOC_087404	XLOC_087404	novel	Novel_lncRNA	chr10	45443	149969	-	3	1420	85
TCONS_00102466	XLOC_087404	XLOC_087404	novel	Novel_lncRNA	chr10	45443	85924	-	2	1100	85
TCONS_00102464	XLOC_087402	XLOC_087402	novel	Novel_lncRNA	chr10	43501	83577	-	2	698	68
TCONS_00102462	XLOC_087400	XLOC_087400	novel	Novel_lncRNA	chr10	39990	79665	-	2	355	92
TCONS_00220352	XLOC_184810	XLOC_184810	novel	Novel_lncRNA	chr14	67090137	67114067	+	2	3022	86
TCONS_00226815	ENSSSCG00000010575	PPRC1	protein_coding	Novel_lncRNA	chr14	113098266	113148024	+	2	1688	168
TCONS_00629124	ENSSSCG00000027506	POLD3	protein_coding	Novel_lncRNA	chr9	8911883	8931712	+	2	839	93
TCONS_00055260	XLOC_046559	XLOC_046559	protein_coding	Novel_lncRNA	chr1	272669779	272685937	+	3	566	116
TCONS_00055261	XLOC_046561	XLOC_046561	novel	Novel_lncRNA	chr1	272680043	272684466	+	2	1367	78
TCONS_00114483	XLOC_097392	XLOC_097392	novel	Novel_lncRNA	chr11	19757625	19814045	+	2	504	68
TCONS_00102469	XLOC_087406	XLOC_087406	novel	Novel_lncRNA	chr10	46991	87059	-	2	697	86
TCONS_00102468	XLOC_087405	XLOC_087405	novel	Novel_lncRNA	chr10	46721	86404	-	2	312	93
TCONS_00320533	ENSSSCG00000007514	VAPB	protein_coding	Novel_lncRNA	chr17	58592140	58605562	+	2	7362	179
TCONS_00521654	XLOC_433615	XLOC_433615	novel	Novel_lncRNA	chr6	128121470	128159312	+	2	319	72
TCONS_00635404	ENSSSCG00000015237	FLI1	protein_coding	Novel_lncRNA	chr9	55685793	55724229	+	2	802	131
TCONS_00334817	XLOC_282359	XLOC_282359	novel	Novel_lncRNA	chr18	32644450	32652304	+	4	2011	94
TCONS_00334816	XLOC_282359	XLOC_282359	novel	Novel_lncRNA	chr18	32644450	32646648	+	3	1125	106
TCONS_00581247	XLOC_481096	XLOC_481096	novel	Novel_lncRNA	chr7	74290232	74292228	-	2	896	150
TCONS_00334818	XLOC_282359	XLOC_282359	novel	Novel_lncRNA	chr18	32644465	32646648	+	2	1473	106
TCONS_00511262	XLOC_425540	XLOC_425540	novel	Novel_lncRNA	chr6	57260442	57262678	+	2	1190	98
TCONS_00216241	ENSSSCG00000009896	BICDL1	protein_coding	Novel_lncRNA	chr14	40084348	40104762	+	2	928	64
TCONS_00408801	XLOC_341502	XLOC_341502	novel	Novel_lncRNA	chr3	107330705	107346436	+	2	246	53
TCONS_00113069	XLOC_096269	XLOC_096269	protein_coding	Novel_lncRNA	chr11	11726140	11818623	+	4	753	157
TCONS_00481137	XLOC_401164	XLOC_401164	novel	Novel_lncRNA	chr5	66484118	66487229	+	2	2139	122
TCONS_00080941	XLOC_068788	XLOC_068788	novel	Novel_lncRNA	chr1	190596894	190600619	-	3	236	55
TCONS_00494790	ENSSSCG00000000588	PLEKHA5	protein_coding	Novel_lncRNA	chr5	53847702	53949398	-	2	2132	97
TCONS_00144463	ENSSSCG00000017139	RPTOR	protein_coding	Novel_lncRNA	chr12	1705944	1991574	-	2	973	181
TCONS_00222481	XLOC_186588	XLOC_186588	novel	Novel_lncRNA	chr14	81033939	81043843	+	2	2457	172
TCONS_00588627	ENSSSCG00000008712	PPP2R2C	protein_coding	Novel_lncRNA	chr8	4350040	4352074	+	2	1762	137
TCONS_00142735	XLOC_121121	XLOC_121121	novel	Novel_lncRNA	chr12	53653384	53657730	+	2	4034	165
TCONS_00113067	ENSSSCG00000034348	NBEA	protein_coding	Novel_lncRNA	chr11	11261698	11294434	+	2	660	70
TCONS_00205945	XLOC_173000	XLOC_173000	novel	Novel_lncRNA	chr13	173623434	173625889	-	2	898	64
TCONS_00450308	ENSSSCG00000006901	EVI5	protein_coding	Novel_lncRNA	chr4	124467772	124530991	+	2	1707	100
TCONS_00698394	ENSSSCG00000032801	-	protein_coding	Novel_lncRNA	chrY	43255705	43258519	+	2	343	101
TCONS_00405655	XLOC_338697	XLOC_338697	novel	Novel_lncRNA	chr3	86578151	86579642	+	3	258	68
TCONS_00244014	XLOC_204095	XLOC_204095	protein_coding	Novel_lncRNA	chr14	99594135	99596720	-	2	225	74
TCONS_00515089	ENSSSCG00000026276	ZBTB40	protein_coding	Novel_lncRNA	chr6	80476035	80488385	+	2	4298	144
TCONS_00697566	XLOC_581414	XLOC_581414	novel	Novel_lncRNA	chrY	4126229	4275530	+	3	236	58
TCONS_00558743	XLOC_462969	XLOC_462969	novel	Novel_lncRNA	chr7	32987156	32988612	+	2	1031	75
TCONS_00295605	XLOC_248614	XLOC_248614	novel	Novel_lncRNA	chr16	54809356	54812109	+	2	2651	115
TCONS_00209508	ENSSSCG00000012059	HLCS	protein_coding	Novel_lncRNA	chr13	200586148	200599177	-	3	2379	104
TCONS_00537344	ENSSSCG00000035788	-	protein_coding	Novel_lncRNA	chr6	58012529	58016149	-	2	332	68
TCONS_00249994	XLOC_208925	XLOC_208925	protein_coding	Novel_lncRNA	chr15	3912971	4096329	+	3	352	45
TCONS_00608004	XLOC_503927	XLOC_503927	novel	Novel_lncRNA	chr8	7243930	7288628	-	5	1942	100
TCONS_00246710	ENSSSCG00000037511	-	protein_coding	Novel_lncRNA	chr14	120453525	120558222	-	3	630	120
TCONS_00668054	XLOC_555300	XLOC_555300	novel	Novel_lncRNA	chrX	5861595	5893159	+	2	251	53
TCONS_00198132	ENSSSCG00000011782	ABCC5	protein_coding	Novel_lncRNA	chr13	121853387	121879659	-	2	328	81
TCONS_00209505	ENSSSCG00000012059	HLCS	protein_coding	Novel_lncRNA	chr13	200513031	200573549	-	3	13443	140
TCONS_00236876	ENSSSCG00000010030	EIF4ENIF1	protein_coding	Novel_lncRNA	chr14	48193564	48209792	-	2	1070	70
TCONS_00653593	ENSSSCG00000015016	POU2AF1	protein_coding	Novel_lncRNA	chr9	39087098	39142414	-	2	4115	124
TCONS_00430709	XLOC_359105	XLOC_359105	protein_coding	Novel_lncRNA	chr3	119409390	119453882	-	3	4176	118
TCONS_00483395	XLOC_403008	XLOC_403008	protein_coding	Novel_lncRNA	chr5	82257095	82295525	+	6	14420	148
TCONS_00218770	XLOC_183481	XLOC_183481	novel	Novel_lncRNA	chr14	55368860	55428042	+	2	406	79
TCONS_00107569	XLOC_091616	XLOC_091616	novel	Novel_lncRNA	chr10	41893107	41921646	-	2	4520	156
TCONS_00664309	XLOC_552154	XLOC_552154	novel	Novel_lncRNA	chr9	117299453	117301650	-	2	504	102
TCONS_00554218	ENSSSCG00000001049	HIVEP1	protein_coding	Novel_lncRNA	chr7	8538093	8603324	+	3	8636	184
TCONS_00699354	XLOC_582937	XLOC_582937	novel	Novel_lncRNA	chrY	42772771	43017333	-	2	720	110
TCONS_00635285	XLOC_527629	XLOC_527629	novel	Novel_lncRNA	chr9	54895974	54896268	+	2	269	79
TCONS_00448367	XLOC_374051	XLOC_374051	protein_coding	Novel_lncRNA	chr4	108876098	108877249	+	2	490	94
TCONS_00245190	ENSSSCG00000037185	-	protein_coding	Novel_lncRNA	chr14	108700121	108710871	-	2	350	79
TCONS_00699350	XLOC_582936	XLOC_582936	novel	Novel_lncRNA	chrY	42726404	42981409	-	2	2644	113
TCONS_00306495	ENSSSCG00000016979	NSG2	protein_coding	Novel_lncRNA	chr16	50250190	50324865	-	2	263	59
TCONS_00699352	XLOC_582936	XLOC_582936	novel	Novel_lncRNA	chrY	42726404	43002909	-	2	1325	104
TCONS_00679377	XLOC_565246	XLOC_565246	novel	Novel_lncRNA	chrX	98758614	98823529	+	3	2930	129
TCONS_00464637	ENSSSCG00000039632	-	protein_coding	Novel_lncRNA	chr4	89958046	89962650	-	3	1275	94
TCONS_00429819	ENSSSCG00000008581	NCOA1	protein_coding	Novel_lncRNA	chr3	114180191	114229989	-	2	9246	116
TCONS_00448369	XLOC_374048	XLOC_374048	protein_coding	Novel_lncRNA	chr4	108878075	108879734	+	3	850	134
TCONS_00573477	ENSSSCG00000001234	TRIM10	protein_coding	Novel_lncRNA	chr7	22731619	22732848	-	2	850	282
TCONS_00440175	ENSSSCG00000006151	SNX16	protein_coding	Novel_lncRNA	chr4	54793400	54818398	+	2	429	96
TCONS_00095326	ENSSSCG00000024975	NR5A2	protein_coding	Novel_lncRNA	chr10	22802816	22820335	+	2	1700	120
TCONS_00095325	ENSSSCG00000024975	NR5A2	protein_coding	Novel_lncRNA	chr10	22768113	22832521	+	2	6440	121
TCONS_00515082	ENSSSCG00000026276	ZBTB40	protein_coding	Novel_lncRNA	chr6	80419826	80426174	+	2	5493	114
TCONS_00517774	XLOC_430134	XLOC_430134	novel	Novel_lncRNA	chr6	98941772	98948224	+	2	258	61
TCONS_00138873	ENSSSCG00000017555	-	protein_coding	Novel_lncRNA	chr12	26996300	27043745	+	6	1293	109
TCONS_00537416	ENSSSCG00000032585	ZNF613	protein_coding	Novel_lncRNA	chr6	58194628	58198295	-	2	261	62
TCONS_00513850	XLOC_427283	XLOC_427283	novel	Novel_lncRNA	chr6	73261804	73315048	+	2	379	87
TCONS_00564556	XLOC_467569	XLOC_467569	protein_coding	Novel_lncRNA	chr7	77357099	77367505	+	2	225	61
TCONS_00513678	XLOC_427162	XLOC_427162	novel	Novel_lncRNA	chr6	72178146	72178705	+	2	429	62
TCONS_00526184	XLOC_437388	XLOC_437388	novel	Novel_lncRNA	chr6	165185158	165186161	+	2	299	99
TCONS_00495353	XLOC_412967	XLOC_412967	protein_coding	Novel_lncRNA	chr5	59677973	59686584	-	2	1374	88
TCONS_00548804	XLOC_455039	XLOC_455039	novel	Novel_lncRNA	chr6	144708353	144708750	-	2	343	69
TCONS_00429810	ENSSSCG00000008581	NCOA1	protein_coding	Novel_lncRNA	chr3	114027432	114056206	-	2	2188	66
TCONS_00168057	ENSSSCG00000038032	-	protein_coding	Novel_lncRNA	chr13	109605125	109623823	+	4	642	164
TCONS_00497318	ENSSSCG00000034491	PRICKLE1	protein_coding	Novel_lncRNA	chr5	73720931	73748596	-	2	9730	153
TCONS_00299166	XLOC_251873	XLOC_251873	novel	Novel_lncRNA	chr16	4001836	4062902	-	5	1317	97
TCONS_00031286	ENSSSCG00000004500	C18orf25	protein_coding	Novel_lncRNA	chr1	95884477	95908623	+	2	8091	170
TCONS_00444258	XLOC_371175	XLOC_371175	novel	Novel_lncRNA	chr4	86208120	86218470	+	2	350	67
TCONS_00031285	ENSSSCG00000004500	C18orf25	protein_coding	Novel_lncRNA	chr1	95861965	95873376	+	2	9550	124
TCONS_00573603	XLOC_475157	XLOC_475157	protein_coding	Novel_lncRNA	chr7	23113565	23117807	-	3	350	116
TCONS_00194798	XLOC_163297	XLOC_163297	novel	Novel_lncRNA	chr13	96950237	96957344	-	2	229	66
TCONS_00369568	ENSSSCG00000014436	ARHGEF37	protein_coding	Novel_lncRNA	chr2	150641227	150683452	+	2	837	88
TCONS_00644655	XLOC_535525	XLOC_535525	novel	Novel_lncRNA	chr9	122667824	122671813	+	2	234	78
TCONS_00508568	XLOC_423994	XLOC_423994	novel	Novel_lncRNA	chr6	43503809	43511210	+	4	2643	150
TCONS_00109481	XLOC_093163	XLOC_093163	novel	Novel_lncRNA	chr10	58196579	58200854	-	2	330	68
TCONS_00399399	ENSSSCG00000021704	PTPDC1	protein_coding	Novel_lncRNA	chr3	43330063	43409606	+	2	1303	172
TCONS_00394827	ENSSSCG00000007723	RCC1L	protein_coding	Novel_lncRNA	chr3	11880108	11936923	+	2	702	91
TCONS_00394824	XLOC_330167	XLOC_330167	protein_coding	Novel_lncRNA	chr3	11862726	11885016	+	4	2312	176
TCONS_00083944	XLOC_071561	XLOC_071561	protein_coding	Novel_lncRNA	chr1	214452119	214454381	-	2	1137	98
TCONS_00357514	ENSSSCG00000036640	-	protein_coding	Novel_lncRNA	chr2	77775750	77783638	+	2	1902	303
TCONS_00431739	XLOC_360296	XLOC_360296	novel	Novel_lncRNA	chr3	127515570	127524445	-	5	7492	252
TCONS_00394828	ENSSSCG00000007723	RCC1L	protein_coding	Novel_lncRNA	chr3	11915094	11924383	+	2	449	69
TCONS_00228418	XLOC_191523	XLOC_191523	novel	Novel_lncRNA	chr14	124521401	124522872	+	2	567	83
TCONS_00664299	ENSSSCG00000040719	KIAA0040	protein_coding	Novel_lncRNA	chr9	117253831	117285019	-	3	5766	139
TCONS_00135893	ENSSSCG00000040611	CPSF4L	protein_coding	Novel_lncRNA	chr12	7683796	7684878	+	2	826	143
TCONS_00135895	XLOC_116451	XLOC_116451	novel	Novel_lncRNA	chr12	7685389	7688124	+	3	643	117
TCONS_00331942	XLOC_279928	XLOC_279928	novel	Novel_lncRNA	chr18	9178009	9180102	+	2	422	87
TCONS_00564336	ENSSSCG00000002032	SLC7A8	protein_coding	Novel_lncRNA	chr7	75867493	75885395	+	2	1080	82
TCONS_00248060	XLOC_207344	XLOC_207344	protein_coding	Novel_lncRNA	chr14	132154383	132207267	-	7	617	187
TCONS_00263710	XLOC_221105	XLOC_221105	protein_coding	Novel_lncRNA	chr15	101206453	101216141	+	2	2241	103
TCONS_00575603	ENSSSCG00000001616	TREML2	protein_coding	Novel_lncRNA	chr7	36481571	36485901	-	3	3123	244
TCONS_00263715	ENSSSCG00000016076	COQ10B	protein_coding	Novel_lncRNA	chr15	101313295	101344885	+	2	1025	73
TCONS_00588539	XLOC_487020	XLOC_487020	protein_coding	Novel_lncRNA	chr8	3209261	3212286	+	2	239	57
TCONS_00203817	ENSSSCG00000034533	-	protein_coding	Novel_lncRNA	chr13	161496776	161754023	-	2	241	58
TCONS_00424576	XLOC_354130	XLOC_354130	novel	Novel_lncRNA	chr3	76477210	76480850	-	2	1313	105
TCONS_00675290	XLOC_561610	XLOC_561610	protein_coding	Novel_lncRNA	chrX	60274565	60331659	+	2	238	79
TCONS_00473902	ENSSSCG00000000204	PRPF40B	protein_coding	Novel_lncRNA	chr5	15570454	15579472	+	3	636	192
TCONS_00539785	XLOC_447694	XLOC_447694	novel	Novel_lncRNA	chr6	74989019	74990564	-	2	1294	70
TCONS_00113939	XLOC_096971	XLOC_096971	novel	Novel_lncRNA	chr11	17012681	17015602	+	2	2081	154
TCONS_00683371	ENSSSCG00000035164	-	protein_coding	Novel_lncRNA	chrX	5996067	6238799	-	17	5193	550
TCONS_00475586	XLOC_396535	XLOC_396535	novel	Novel_lncRNA	chr5	24337223	24337566	+	2	210	60
TCONS_00039879	ENSSSCG00000004921	ATP8B1	protein_coding	Novel_lncRNA	chr1	162922451	162949692	+	2	5414	162
TCONS_00370520	XLOC_310907	XLOC_310907	protein_coding	Novel_lncRNA	chr2	4733669	4790559	-	2	237	63
TCONS_00380245	XLOC_318460	XLOC_318460	protein_coding	Novel_lncRNA	chr2	69413975	69425469	-	2	298	92
TCONS_00295373	XLOC_248412	XLOC_248412	novel	Novel_lncRNA	chr16	53685936	53695169	+	2	1113	123
TCONS_00406980	ENSSSCG00000008440	-	protein_coding	Novel_lncRNA	chr3	93887082	93933749	+	2	604	53
TCONS_00607317	ENSSSCG00000032633	FAM53A	protein_coding	Novel_lncRNA	chr8	773556	796389	-	4	5431	386
TCONS_00033279	XLOC_027714	XLOC_027714	novel	Novel_lncRNA	chr1	112942447	112945048	+	2	1161	117
TCONS_00563310	XLOC_466570	XLOC_466570	protein_coding	Novel_lncRNA	chr7	68578120	68588252	+	2	6253	96
TCONS_00517026	XLOC_429609	XLOC_429609	novel	Novel_lncRNA	chr6	93538137	93541205	+	2	596	75
TCONS_00674904	ENSSSCG00000027115	-	protein_coding	Novel_lncRNA	chrX	57345425	57386892	+	3	1182	91
TCONS_00549001	XLOC_455177	XLOC_455177	novel	Novel_lncRNA	chr6	146122581	146127151	-	2	520	101
TCONS_00232191	XLOC_194591	XLOC_194591	protein_coding	Novel_lncRNA	chr14	12290506	12364437	-	2	256	57
TCONS_00667057	XLOC_554371	XLOC_554371	novel	Novel_lncRNA	chr9	139262484	139272710	-	4	4462	200
TCONS_00232192	XLOC_194591	XLOC_194591	protein_coding	Novel_lncRNA	chr14	12311468	12364441	-	2	285	65
TCONS_00040039	XLOC_033434	XLOC_033434	novel	Novel_lncRNA	chr1	164650591	164652148	+	2	425	63
TCONS_00678401	XLOC_564381	XLOC_564381	protein_coding	Novel_lncRNA	chrX	91442249	91637994	+	3	221	73
TCONS_00688431	XLOC_573240	XLOC_573240	novel	Novel_lncRNA	chrX	49484578	49492151	-	2	4831	116
TCONS_00454211	XLOC_378906	XLOC_378906	protein_coding	Novel_lncRNA	chr4	15747555	15756044	-	2	235	61
TCONS_00153406	XLOC_128410	XLOC_128410	protein_coding	Novel_lncRNA	chr13	3136107	3141044	+	2	957	79
TCONS_00408818	ENSSSCG00000008515	MEMO1	protein_coding	Novel_lncRNA	chr3	107512795	107566728	+	2	1983	84
TCONS_00218999	XLOC_183672	XLOC_183672	novel	Novel_lncRNA	chr14	56513146	56517681	+	2	1807	91
TCONS_00165390	XLOC_138149	XLOC_138149	novel	Novel_lncRNA	chr13	92722380	92723419	+	2	940	98
TCONS_00189612	XLOC_158839	XLOC_158839	novel	Novel_lncRNA	chr13	60249102	60254390	-	2	453	86
TCONS_00293095	ENSSSCG00000016938	IPO11	protein_coding	Novel_lncRNA	chr16	41202886	41437152	+	2	1810	177
TCONS_00293094	ENSSSCG00000016938	IPO11	protein_coding	Novel_lncRNA	chr16	41170518	41176529	+	2	1459	95
TCONS_00293096	ENSSSCG00000016938	IPO11	protein_coding	Novel_lncRNA	chr16	41214065	41318439	+	3	4206	91
TCONS_00622417	XLOC_516744	XLOC_516744	novel	Novel_lncRNA	chr8	109534265	109535046	-	2	479	56
TCONS_00352681	XLOC_296612	XLOC_296612	novel	Novel_lncRNA	chr2	47852534	47858867	+	2	221	66
TCONS_00525345	ENSSSCG00000036649	FAM151A	protein_coding	Novel_lncRNA	chr6	157778074	157796826	+	3	879	130
TCONS_00554018	ENSSSCG00000033009	-	protein_coding	Novel_lncRNA	chr7	7356439	7423778	+	2	3952	136
TCONS_00643269	ENSSSCG00000015462	TPK1	protein_coding	Novel_lncRNA	chr9	113242206	113370127	+	3	20185	153
TCONS_00696395	ENSSSCG00000035587	-	protein_coding	Novel_lncRNA	chrX	120361394	120400030	-	16	3804	596
TCONS_00499419	XLOC_416051	XLOC_416051	novel	Novel_lncRNA	chr5	90131704	90237804	-	21	3151	653
TCONS_00042549	XLOC_035697	XLOC_035697	novel	Novel_lncRNA	chr1	181097725	181175004	+	3	608	96
TCONS_00590548	XLOC_488860	XLOC_488860	novel	Novel_lncRNA	chr8	17704874	17716131	+	4	2806	124
TCONS_00394523	XLOC_329969	XLOC_329969	protein_coding	Novel_lncRNA	chr3	10307611	10309609	+	2	375	124
TCONS_00267387	ENSSSCG00000016259	FBXO36	protein_coding	Novel_lncRNA	chr15	130940089	130955137	+	2	1127	82
TCONS_00053880	ENSSSCG00000036338	-	protein_coding	Novel_lncRNA	chr1	261380087	261407668	+	8	2145	296
TCONS_00236036	XLOC_197622	XLOC_197622	novel	Novel_lncRNA	chr14	41799323	41811839	-	2	405	92
TCONS_00359234	XLOC_301233	XLOC_301233	protein_coding	Novel_lncRNA	chr2	89144382	89163503	+	2	7376	124
TCONS_00359236	XLOC_301233	XLOC_301233	protein_coding	Novel_lncRNA	chr2	89144382	89163503	+	2	18802	518
TCONS_00151750	XLOC_127291	XLOC_127291	novel	Novel_lncRNA	chr12	52268089	52271884	-	2	501	166
TCONS_00286176	XLOC_240318	XLOC_240318	novel	Novel_lncRNA	chr15	129012107	129014085	-	2	926	94
TCONS_00447477	XLOC_373329	XLOC_373329	novel	Novel_lncRNA	chr4	104069816	104080410	+	2	10549	202
TCONS_00509213	XLOC_424379	XLOC_424379	novel	Novel_lncRNA	chr6	46786336	46787857	+	2	559	93
TCONS_00178168	XLOC_149422	XLOC_149422	novel	Novel_lncRNA	chr13	180529644	180530154	+	2	220	49
TCONS_00138416	XLOC_118076	XLOC_118076	protein_coding	Novel_lncRNA	chr12	24288778	24296245	+	4	522	117
TCONS_00138415	XLOC_118076	XLOC_118076	protein_coding	Novel_lncRNA	chr12	24288730	24295137	+	3	982	78
TCONS_00470619	XLOC_392756	XLOC_392756	novel	Novel_lncRNA	chr4	126739611	126744654	-	2	4948	146
TCONS_00447478	ENSSSCG00000006737	IGSF3	protein_coding	Novel_lncRNA	chr4	104109467	104187694	+	2	5461	105
TCONS_00569237	XLOC_471540	XLOC_471540	protein_coding	Novel_lncRNA	chr7	112888467	112913042	+	2	220	72
TCONS_00310858	XLOC_262439	XLOC_262439	novel	Novel_lncRNA	chr16	76194490	76195235	-	2	678	110
TCONS_00503471	XLOC_419661	XLOC_419661	novel	Novel_lncRNA	chr6	9203014	9205646	+	2	575	100
TCONS_00503477	XLOC_419665	XLOC_419665	novel	Novel_lncRNA	chr6	9326049	9329347	+	4	2066	147
TCONS_00503476	XLOC_419665	XLOC_419665	novel	Novel_lncRNA	chr6	9326023	9329347	+	4	2514	147
TCONS_00503478	XLOC_419665	XLOC_419665	novel	Novel_lncRNA	chr6	9326792	9329347	+	2	1831	147
TCONS_00153664	XLOC_128638	XLOC_128638	novel	Novel_lncRNA	chr13	5709774	5726353	+	2	279	82
TCONS_00565068	XLOC_467961	XLOC_467961	novel	Novel_lncRNA	chr7	80488201	80491796	+	2	2755	73
TCONS_00110483	XLOC_094022	XLOC_094022	novel	Novel_lncRNA	chr10	65407416	65408886	-	2	1335	184
TCONS_00110480	XLOC_094019	XLOC_094019	protein_coding	Novel_lncRNA	chr10	65401065	65417489	-	4	1140	179
TCONS_00686487	ENSSSCG00000012253	-	protein_coding	Novel_lncRNA	chrX	37343681	37380569	-	2	6030	107
TCONS_00110486	XLOC_094019	XLOC_094019	novel	Novel_lncRNA	chr10	65411063	65417489	-	4	912	138
TCONS_00229929	XLOC_192659	XLOC_192659	novel	Novel_lncRNA	chr14	137158557	137161730	+	2	3154	153
TCONS_00110484	XLOC_094023	XLOC_094023	novel	Novel_lncRNA	chr10	65409252	65410979	-	2	1313	150
TCONS_00396467	ENSSSCG00000026686	PDZD9	protein_coding	Novel_lncRNA	chr3	24176263	24179694	+	2	3411	138
TCONS_00352891	XLOC_296783	XLOC_296783	novel	Novel_lncRNA	chr2	49842777	49845572	+	2	212	69
TCONS_00110488	XLOC_094019	XLOC_094019	novel	Novel_lncRNA	chr10	65411610	65417489	-	3	2064	157
TCONS_00537823	XLOC_446318	XLOC_446318	protein_coding	Novel_lncRNA	chr6	59502426	59503790	-	2	723	109
TCONS_00222242	XLOC_186326	XLOC_186326	novel	Novel_lncRNA	chr14	79292001	79296208	+	2	802	132
TCONS_00229923	XLOC_192653	XLOC_192653	novel	Novel_lncRNA	chr14	137127298	137127983	+	2	666	118
TCONS_00375827	ENSSSCG00000038037	SPTY2D1OS	protein_coding	Novel_lncRNA	chr2	40553066	40617019	-	2	1657	143
TCONS_00068865	ENSSSCG00000004516	MBD1	protein_coding	Novel_lncRNA	chr1	99885235	99949905	-	2	1171	111
TCONS_00611953	ENSSSCG00000008796	RBM47	protein_coding	Novel_lncRNA	chr8	31436862	31543041	-	2	4758	139
TCONS_00182398	ENSSSCG00000011199	TBC1D5	protein_coding	Novel_lncRNA	chr13	4286522	4340083	-	2	2330	135
TCONS_00232284	XLOC_194662	XLOC_194662	protein_coding	Novel_lncRNA	chr14	13318585	13336350	-	2	435	112
TCONS_00573330	XLOC_475033	XLOC_475033	protein_coding	Novel_lncRNA	chr7	21964666	21981780	-	2	9032	197
TCONS_00584095	XLOC_483363	XLOC_483363	protein_coding	Novel_lncRNA	chr7	93325660	93326482	-	2	702	130
TCONS_00674908	XLOC_561302	XLOC_561302	novel	Novel_lncRNA	chrX	57369552	57373731	+	2	3887	112
TCONS_00147563	XLOC_124530	XLOC_124530	protein_coding	Novel_lncRNA	chr12	21766208	21773548	-	2	3720	122
TCONS_00414118	XLOC_346130	XLOC_346130	protein_coding	Novel_lncRNA	chr3	5089963	5097185	-	2	298	71
TCONS_00317531	ENSSSCG00000007275	RALY	protein_coding	Novel_lncRNA	chr17	37463498	37479971	+	2	6555	134
TCONS_00178294	XLOC_149518	XLOC_149518	protein_coding	Novel_lncRNA	chr13	181056069	181166170	+	3	728	68
TCONS_00261385	ENSSSCG00000023983	AGPS	protein_coding	Novel_lncRNA	chr15	83295904	83315578	+	3	2232	127
TCONS_00261386	ENSSSCG00000023983	AGPS	protein_coding	Novel_lncRNA	chr15	83295935	83392361	+	3	990	114
TCONS_00376292	XLOC_315291	XLOC_315291	novel	Novel_lncRNA	chr2	43564733	43708271	-	2	43388	177
TCONS_00599069	ENSSSCG00000009046	-	protein_coding	Novel_lncRNA	chr8	84037379	84055978	+	2	788	101
TCONS_00261383	ENSSSCG00000023983	AGPS	protein_coding	Novel_lncRNA	chr15	83290457	83356237	+	2	4601	331
TCONS_00331562	ENSSSCG00000032422	-	protein_coding	Novel_lncRNA	chr18	6711485	6724545	+	2	3657	139
TCONS_00336715	ENSSSCG00000022557	SUN3	protein_coding	Novel_lncRNA	chr18	48448322	48539447	+	2	3485	169
TCONS_00331561	XLOC_279655	XLOC_279655	protein_coding	Novel_lncRNA	chr18	6676860	6699094	+	2	2102	201
TCONS_00110621	XLOC_094145	XLOC_094145	novel	Novel_lncRNA	chr10	66229972	66233674	-	2	230	52
TCONS_00139933	ENSSSCG00000024145	PRR11	protein_coding	Novel_lncRNA	chr12	35455501	35466433	+	5	3454	95
TCONS_00139932	ENSSSCG00000024145	PRR11	protein_coding	Novel_lncRNA	chr12	35441466	35466433	+	2	3442	89
TCONS_00139931	ENSSSCG00000024145	PRR11	protein_coding	Novel_lncRNA	chr12	35436320	35449337	+	4	1204	155
TCONS_00340288	ENSSSCG00000027131	KLHDC10	protein_coding	Novel_lncRNA	chr18	18641876	18693446	-	2	5001	95
TCONS_00172861	ENSSSCG00000011899	CD80	protein_coding	Novel_lncRNA	chr13	140687278	140721146	+	2	1234	126
TCONS_00139935	ENSSSCG00000024145	PRR11	protein_coding	Novel_lncRNA	chr12	35457616	35466433	+	2	4555	89
TCONS_00139934	ENSSSCG00000024145	PRR11	protein_coding	Novel_lncRNA	chr12	35457616	35466433	+	2	4555	89
TCONS_00118363	XLOC_101034	XLOC_101034	novel	Novel_lncRNA	chr11	51781755	51784360	+	2	336	89
TCONS_00598456	ENSSSCG00000009037	ZNF827	protein_coding	Novel_lncRNA	chr8	82520872	82614610	+	2	2999	121
TCONS_00280586	XLOC_235594	XLOC_235594	protein_coding	Novel_lncRNA	chr15	87391641	87453919	-	2	559	84
TCONS_00645646	XLOC_536373	XLOC_536373	protein_coding	Novel_lncRNA	chr9	127859039	127899132	+	2	1397	72
TCONS_00546750	ENSSSCG00000023171	PQLC1	protein_coding	Novel_lncRNA	chr6	127869121	127926856	-	2	2627	161
TCONS_00621791	ENSSSCG00000037327	-	protein_coding	Novel_lncRNA	chr8	103981670	104105369	-	2	235	56
TCONS_00282725	XLOC_237469	XLOC_237469	novel	Novel_lncRNA	chr15	102430089	102497330	-	4	43947	148
TCONS_00282726	XLOC_237469	XLOC_237469	novel	Novel_lncRNA	chr15	102430089	102514298	-	3	22246	148
TCONS_00502874	ENSSSCG00000038128	CDYL2	protein_coding	Novel_lncRNA	chr6	7420683	7433693	+	2	12156	156
TCONS_00114094	ENSSSCG00000009393	EBPL	protein_coding	Novel_lncRNA	chr11	18050880	18104681	+	2	1639	116
TCONS_00605693	XLOC_502255	XLOC_502255	protein_coding	Novel_lncRNA	chr8	130347041	130352536	+	2	987	143
TCONS_00231463	XLOC_194031	XLOC_194031	protein_coding	Novel_lncRNA	chr14	6302133	6303729	-	2	290	93
TCONS_00677531	ENSSSCG00000022635	BEX4	protein_coding	Novel_lncRNA	chrX	84087113	84339495	+	2	2464	147
TCONS_00697045	XLOC_580932	XLOC_580932	novel	Novel_lncRNA	chrX	125254999	125261601	-	4	818	111
TCONS_00405797	ENSSSCG00000008412	PSME4	protein_coding	Novel_lncRNA	chr3	87300538	87391953	+	2	551	63
TCONS_00048573	XLOC_041039	XLOC_041039	novel	Novel_lncRNA	chr1	225893144	225929801	+	3	943	151
TCONS_00150402	XLOC_126535	XLOC_126535	protein_coding	Novel_lncRNA	chr12	42345894	42394974	-	2	582	126
TCONS_00658293	XLOC_547065	XLOC_547065	novel	Novel_lncRNA	chr9	70179853	70180445	-	2	320	62
TCONS_00150401	XLOC_126534	XLOC_126534	protein_coding	Novel_lncRNA	chr12	42300667	42396409	-	2	1374	95
TCONS_00340417	ENSSSCG00000016571	-	protein_coding	Novel_lncRNA	chr18	19571229	19628236	-	5	2589	153
TCONS_00400252	XLOC_334250	XLOC_334250	novel	Novel_lncRNA	chr3	49396056	49397640	+	2	1251	89
TCONS_00452305	XLOC_377169	XLOC_377169	protein_coding	Novel_lncRNA	chr4	1402473	1404057	-	3	604	97
TCONS_00234611	ENSSSCG00000009834	ATXN2	protein_coding	Novel_lncRNA	chr14	32661514	32680127	-	3	16845	146
TCONS_00233912	ENSSSCG00000009755	AACS	protein_coding	Novel_lncRNA	chr14	28126082	28137664	-	2	3250	129
TCONS_00629225	ENSSSCG00000014861	-	protein_coding	Novel_lncRNA	chr9	10008148	10018117	+	2	237	74
TCONS_00665041	XLOC_552736	XLOC_552736	protein_coding	Novel_lncRNA	chr9	123299381	123458909	-	6	12487	190
TCONS_00629221	ENSSSCG00000014861	-	protein_coding	Novel_lncRNA	chr9	9954576	10013404	+	2	727	129
TCONS_00629220	ENSSSCG00000014861	-	protein_coding	Novel_lncRNA	chr9	9951908	10010545	+	2	355	71
TCONS_00028164	XLOC_023202	XLOC_023202	novel	Novel_lncRNA	chr1	72973786	72977971	+	2	1834	135
TCONS_00665040	XLOC_552736	XLOC_552736	protein_coding	Novel_lncRNA	chr9	123299381	123458909	-	5	13898	190
TCONS_00551636	XLOC_457399	XLOC_457399	novel	Novel_lncRNA	chr6	165485532	165491082	-	2	5361	146
TCONS_00462882	XLOC_386814	XLOC_386814	novel	Novel_lncRNA	chr4	77283876	77287069	-	2	264	57
TCONS_00551326	XLOC_457184	XLOC_457184	novel	Novel_lncRNA	chr6	163543118	163569318	-	2	916	160
TCONS_00551635	XLOC_457398	XLOC_457398	novel	Novel_lncRNA	chr6	165476575	165612652	-	3	11974	121
TCONS_00330785	XLOC_279068	XLOC_279068	novel	Novel_lncRNA	chr18	2017603	2020124	+	2	1959	152
TCONS_00409023	XLOC_341689	XLOC_341689	novel	Novel_lncRNA	chr3	108642985	108650852	+	4	4829	328
TCONS_00567769	XLOC_470216	XLOC_470216	novel	Novel_lncRNA	chr7	100075952	100080587	+	4	3398	244
TCONS_00477022	ENSSSCG00000000493	FRS2	protein_coding	Novel_lncRNA	chr5	33643879	33730999	+	2	315	88
TCONS_00507374	ENSSSCG00000002838	ZNF423	protein_coding	Novel_lncRNA	chr6	35296926	35302807	+	2	3956	120
TCONS_00668788	XLOC_555788	XLOC_555788	novel	Novel_lncRNA	chrX	9898925	9981546	+	10	11914	131
TCONS_00231648	ENSSSCG00000009633	-	protein_coding	Novel_lncRNA	chr14	7353876	7358673	-	2	672	156
TCONS_00665733	ENSSSCG00000015583	SMYD2	protein_coding	Novel_lncRNA	chr9	129237809	129280461	-	2	2039	186
TCONS_00629395	ENSSSCG00000032723	ACER3	protein_coding	Novel_lncRNA	chr9	11075675	11115458	+	2	1300	115
TCONS_00225734	ENSSSCG00000010473	EXOC6	protein_coding	Novel_lncRNA	chr14	104487842	104505431	+	2	4109	117
TCONS_00231646	ENSSSCG00000009633	-	protein_coding	Novel_lncRNA	chr14	7277701	7291998	-	3	1822	208
TCONS_00665044	XLOC_552736	XLOC_552736	novel	Novel_lncRNA	chr9	123315243	123457342	-	2	2778	157
TCONS_00668800	XLOC_555981	XLOC_555981	novel	Novel_lncRNA	chrX	9919926	9920477	+	2	260	82
TCONS_00463607	ENSSSCG00000031617	SFT2D2	protein_coding	Novel_lncRNA	chr4	82731076	82734492	-	2	967	131
TCONS_00231642	ENSSSCG00000009633	-	protein_coding	Novel_lncRNA	chr14	7261730	7348583	-	2	256	45
TCONS_00231643	ENSSSCG00000009633	-	protein_coding	Novel_lncRNA	chr14	7262713	7329894	-	2	4107	113
TCONS_00024304	XLOC_019738	XLOC_019738	protein_coding	Novel_lncRNA	chr1	43656021	43656598	+	2	220	60
TCONS_00347551	ENSSSCG00000013043	MACROD1	protein_coding	Novel_lncRNA	chr2	8086963	8087694	+	4	393	96
TCONS_00470922	XLOC_393005	XLOC_393005	novel	Novel_lncRNA	chr4	128846230	128856707	-	2	1351	185
TCONS_00097202	XLOC_082751	XLOC_082751	novel	Novel_lncRNA	chr10	36742119	36979259	+	2	450	71
TCONS_00099667	ENSSSCG00000011074	ARHGAP21	protein_coding	Novel_lncRNA	chr10	50520387	50590721	+	2	4349	126
TCONS_00316866	XLOC_267837	XLOC_267837	novel	Novel_lncRNA	chr17	33347904	33348749	+	2	292	90
TCONS_00097201	XLOC_082751	XLOC_082751	novel	Novel_lncRNA	chr10	36742069	36979259	+	3	596	80
TCONS_00676001	XLOC_562279	XLOC_562279	novel	Novel_lncRNA	chrX	68395544	68401655	+	3	3351	110
TCONS_00421454	ENSSSCG00000038761	C2orf15	protein_coding	Novel_lncRNA	chr3	55180750	55227099	-	3	17639	145
TCONS_00316737	ENSSSCG00000007155	C20orf194	protein_coding	Novel_lncRNA	chr17	32348696	32416139	+	2	1119	92
TCONS_00313922	XLOC_265130	XLOC_265130	protein_coding	Novel_lncRNA	chr17	19587694	19589977	+	2	1703	131
TCONS_00510616	XLOC_425262	XLOC_425262	protein_coding	Novel_lncRNA	chr6	54053364	54069646	+	2	2146	298
TCONS_00474650	ENSSSCG00000000297	PDE1B	protein_coding	Novel_lncRNA	chr5	19725354	19730786	+	2	5345	138
TCONS_00466155	XLOC_389227	XLOC_389227	protein_coding	Novel_lncRNA	chr4	98482974	98537849	-	2	493	77
TCONS_00123073	ENSSSCG00000037313	MTIF3	protein_coding	Novel_lncRNA	chr11	4865001	4868246	-	2	1869	130
TCONS_00026814	ENSSSCG00000004340	FHL5	protein_coding	Novel_lncRNA	chr1	63705936	63724139	+	2	1758	79
TCONS_00354484	XLOC_298093	XLOC_298093	protein_coding	Novel_lncRNA	chr2	59649537	59652055	+	2	771	124
TCONS_00562018	XLOC_465473	XLOC_465473	protein_coding	Novel_lncRNA	chr7	58756574	58780851	+	5	12615	172
TCONS_00221291	ENSSSCG00000031926	-	protein_coding	Novel_lncRNA	chr14	73216696	73240977	+	2	361	102
TCONS_00495149	XLOC_412806	XLOC_412806	protein_coding	Novel_lncRNA	chr5	57599507	57601493	-	2	258	85
TCONS_00495148	ENSSSCG00000035399	-	protein_coding	Novel_lncRNA	chr5	57576271	57598581	-	6	1910	241
TCONS_00050966	ENSSSCG00000005366	NCBP1	protein_coding	Novel_lncRNA	chr1	239535454	239545558	+	2	444	76
TCONS_00077497	XLOC_065767	XLOC_065767	protein_coding	Novel_lncRNA	chr1	165505405	165512907	-	2	245	49
TCONS_00357820	ENSSSCG00000036688	-	protein_coding	Novel_lncRNA	chr2	79686100	79720054	+	2	5877	135
TCONS_00050610	XLOC_042855	XLOC_042855	novel	Novel_lncRNA	chr1	236898663	236907795	+	2	538	92
TCONS_00108309	ENSSSCG00000026354	-	protein_coding	Novel_lncRNA	chr10	48048244	48095164	-	2	11561	174
TCONS_00567117	XLOC_469747	XLOC_469747	novel	Novel_lncRNA	chr7	95492233	95494609	+	2	2356	100
TCONS_00051266	ENSSSCG00000005386	STX17	protein_coding	Novel_lncRNA	chr1	241657506	241663520	+	2	319	60
TCONS_00642982	XLOC_534178	XLOC_534178	protein_coding	Novel_lncRNA	chr9	108705146	108732967	+	2	534	90
TCONS_00223676	ENSSSCG00000010380	MAPK8	protein_coding	Novel_lncRNA	chr14	89047781	89088577	+	2	5137	145
TCONS_00339808	ENSSSCG00000039425	BPGM	protein_coding	Novel_lncRNA	chr18	14494107	14586789	-	2	209	68
TCONS_00392343	XLOC_328402	XLOC_328402	novel	Novel_lncRNA	chr2	151533064	151548997	-	2	291	65
TCONS_00223675	ENSSSCG00000010380	MAPK8	protein_coding	Novel_lncRNA	chr14	89019372	89080647	+	3	18090	126
TCONS_00480273	ENSSSCG00000039287	CLEC12A	protein_coding	Novel_lncRNA	chr5	61922301	61940518	+	5	5120	126
TCONS_00570236	ENSSSCG00000027667	EML1	protein_coding	Novel_lncRNA	chr7	120798218	120846324	+	2	222	72
TCONS_00339806	XLOC_286232	XLOC_286232	novel	Novel_lncRNA	chr18	14486627	14490923	-	2	267	48
TCONS_00251200	ENSSSCG00000023746	-	protein_coding	Novel_lncRNA	chr15	11068023	11068576	+	2	512	57
TCONS_00644029	XLOC_535014	XLOC_535014	protein_coding	Novel_lncRNA	chr9	117254018	117287771	+	2	3908	157
TCONS_00694552	XLOC_578806	XLOC_578806	novel	Novel_lncRNA	chrX	105699185	105736431	-	2	289	54
TCONS_00644832	XLOC_535672	XLOC_535672	protein_coding	Novel_lncRNA	chr9	123915017	123918739	+	3	1221	140
TCONS_00611569	XLOC_507281	XLOC_507281	novel	Novel_lncRNA	chr8	29261057	29266766	-	2	1891	173
TCONS_00267660	XLOC_224383	XLOC_224383	novel	Novel_lncRNA	chr15	132340137	132342780	+	2	1203	132
TCONS_00101673	XLOC_086702	XLOC_086702	novel	Novel_lncRNA	chr10	65414680	65417211	+	2	469	127
TCONS_00618983	XLOC_513608	XLOC_513608	novel	Novel_lncRNA	chr8	84972394	84982838	-	2	10048	190
TCONS_00221127	ENSSSCG00000010252	HKDC1	protein_coding	Novel_lncRNA	chr14	72276447	72331325	+	2	1004	123
TCONS_00604790	XLOC_501401	XLOC_501401	novel	Novel_lncRNA	chr8	122470085	122472516	+	2	1362	89
TCONS_00466571	ENSSSCG00000037980	-	protein_coding	Novel_lncRNA	chr4	100378359	100386268	-	4	1043	193
TCONS_00267237	XLOC_224034	XLOC_224034	protein_coding	Novel_lncRNA	chr15	129046066	129096314	+	3	374	81
TCONS_00644629	XLOC_535506	XLOC_535506	protein_coding	Novel_lncRNA	chr9	122524684	122538884	+	2	662	121
TCONS_00580393	XLOC_480331	XLOC_480331	novel	Novel_lncRNA	chr7	68455110	68457126	-	2	1606	99
TCONS_00653680	ENSSSCG00000015023	-	protein_coding	Novel_lncRNA	chr9	39543445	39579136	-	2	267	55
TCONS_00470338	ENSSSCG00000006909	-	protein_coding	Novel_lncRNA	chr4	125084762	125116324	-	2	442	88
TCONS_00611566	XLOC_507281	XLOC_507281	novel	Novel_lncRNA	chr8	29258310	29266766	-	3	404	85
TCONS_00611618	XLOC_507329	XLOC_507329	novel	Novel_lncRNA	chr8	29746507	29750684	-	3	425	125
TCONS_00586975	XLOC_485757	XLOC_485757	novel	Novel_lncRNA	chr7	116347697	116348201	-	2	413	87
TCONS_00401496	XLOC_335137	XLOC_335137	novel	Novel_lncRNA	chr3	58788415	58789381	+	2	501	97
TCONS_00136951	ENSSSCG00000017282	SCN4A	protein_coding	Novel_lncRNA	chr12	15033963	15084711	+	2	1461	67
TCONS_00154477	XLOC_129408	XLOC_129408	novel	Novel_lncRNA	chr13	13078866	13079790	+	2	293	52
TCONS_00590300	XLOC_488635	XLOC_488635	novel	Novel_lncRNA	chr8	14842955	14846557	+	2	1659	95
TCONS_00102894	XLOC_087774	XLOC_087774	novel	Novel_lncRNA	chr10	2593315	2687957	-	2	9352	159
TCONS_00102895	XLOC_087775	XLOC_087775	novel	Novel_lncRNA	chr10	2596602	2598277	-	2	1523	75
TCONS_00555535	XLOC_460694	XLOC_460694	novel	Novel_lncRNA	chr7	16921538	16935264	+	4	634	117
TCONS_00452306	XLOC_377169	XLOC_377169	protein_coding	Novel_lncRNA	chr4	1402473	1404077	-	3	434	97
TCONS_00698741	XLOC_582412	XLOC_582412	novel	Novel_lncRNA	chrY	7260852	7265575	-	2	208	51
TCONS_00554916	XLOC_460136	XLOC_460136	novel	Novel_lncRNA	chr7	12175011	12208473	+	2	509	48
TCONS_00644620	ENSSSCG00000015537	XPR1	protein_coding	Novel_lncRNA	chr9	122369296	122403186	+	2	664	59
TCONS_00545581	XLOC_452137	XLOC_452137	novel	Novel_lncRNA	chr6	116724695	116726016	-	2	1233	122
TCONS_00184396	XLOC_154819	XLOC_154819	novel	Novel_lncRNA	chr13	21898391	21899192	-	2	332	73
TCONS_00120868	XLOC_103396	XLOC_103396	novel	Novel_lncRNA	chr11	70462893	70475435	+	2	520	59
TCONS_00146426	ENSSSCG00000017298	TANC2	protein_coding	Novel_lncRNA	chr12	15669243	15710555	-	2	234	52
TCONS_00597400	ENSSSCG00000008986	44815	protein_coding	Novel_lncRNA	chr8	72577597	72602545	+	2	2513	113
TCONS_00664241	ENSSSCG00000015498	RC3H1	protein_coding	Novel_lncRNA	chr9	116197410	116233896	-	2	839	80
TCONS_00603308	XLOC_500109	XLOC_500109	novel	Novel_lncRNA	chr8	113508198	113508959	+	2	473	66
TCONS_00651196	XLOC_541035	XLOC_541035	protein_coding	Novel_lncRNA	chr9	20232106	20265975	-	2	1570	97
TCONS_00638037	ENSSSCG00000015307	CDK14	protein_coding	Novel_lncRNA	chr9	70678139	70739856	+	3	2167	277
TCONS_00534800	XLOC_444586	XLOC_444586	protein_coding	Novel_lncRNA	chr6	45942919	45959563	-	3	225	74
TCONS_00560656	XLOC_464466	XLOC_464466	novel	Novel_lncRNA	chr7	46701075	46720646	+	2	335	87
TCONS_00182383	XLOC_152997	XLOC_152997	novel	Novel_lncRNA	chr13	3873816	3874308	-	2	220	38
TCONS_00079707	ENSSSCG00000005037	ERO1A	protein_coding	Novel_lncRNA	chr1	182242139	182296217	-	2	6967	114
TCONS_00079706	ENSSSCG00000035934	TXNDC16	protein_coding	Novel_lncRNA	chr1	182172209	182199996	-	3	6152	126
TCONS_00079705	ENSSSCG00000035934	TXNDC16	protein_coding	Novel_lncRNA	chr1	182106109	182199996	-	2	4947	126
TCONS_00271042	ENSSSCG00000038878	-	protein_coding	Novel_lncRNA	chr15	16066515	16161942	-	2	4199	90
TCONS_00651194	ENSSSCG00000034897	-	protein_coding	Novel_lncRNA	chr9	20181219	20223949	-	5	909	212
TCONS_00404204	XLOC_337425	XLOC_337425	protein_coding	Novel_lncRNA	chr3	77478682	77533145	+	2	1104	108
TCONS_00271041	ENSSSCG00000039870	-	protein_coding	Novel_lncRNA	chr15	16045084	16119847	-	2	678	133
TCONS_00517348	ENSSSCG00000003664	-	protein_coding	Novel_lncRNA	chr6	95573469	95584145	+	2	277	92
TCONS_00643930	XLOC_534957	XLOC_534957	novel	Novel_lncRNA	chr9	116308973	116309515	+	2	251	40
TCONS_00042699	ENSSSCG00000028092	GNG2	protein_coding	Novel_lncRNA	chr1	181516174	181614595	+	3	553	105
TCONS_00117287	XLOC_100026	XLOC_100026	protein_coding	Novel_lncRNA	chr11	43891882	43900097	+	2	462	59
TCONS_00643859	XLOC_534894	XLOC_534894	novel	Novel_lncRNA	chr9	115786991	115802347	+	2	246	81
TCONS_00143494	XLOC_121745	XLOC_121745	novel	Novel_lncRNA	chr12	58238980	58283361	+	4	1234	138
TCONS_00071550	ENSSSCG00000034352	-	protein_coding	Novel_lncRNA	chr1	121146084	121250133	-	40	7218	1931
TCONS_00143491	XLOC_121745	XLOC_121745	novel	Novel_lncRNA	chr12	58237021	58370169	+	8	3571	161
TCONS_00143493	XLOC_121745	XLOC_121745	novel	Novel_lncRNA	chr12	58238970	58243992	+	2	733	104
TCONS_00336508	XLOC_283784	XLOC_283784	novel	Novel_lncRNA	chr18	46793897	46795452	+	2	726	119
TCONS_00451914	ENSSSCG00000026772	C1orf52	protein_coding	Novel_lncRNA	chr4	130664609	130670222	+	2	4851	95
TCONS_00334969	XLOC_282477	XLOC_282477	novel	Novel_lncRNA	chr18	34006875	34033621	+	3	1338	116
TCONS_00677549	ENSSSCG00000031556	TCEAL7	protein_coding	Novel_lncRNA	chrX	84229240	84348831	+	2	1070	126
TCONS_00560340	ENSSSCG00000001731	CENPQ	protein_coding	Novel_lncRNA	chr7	43629148	43688944	+	2	4007	167
TCONS_00313219	ENSSSCG00000026893	-	protein_coding	Novel_lncRNA	chr17	13375011	13398599	+	2	4534	124
TCONS_00354660	XLOC_298185	XLOC_298185	novel	Novel_lncRNA	chr2	60973224	60982451	+	2	9160	206
TCONS_00612561	ENSSSCG00000008820	TEC	protein_coding	Novel_lncRNA	chr8	38090768	38167647	-	2	2723	80
TCONS_00124950	ENSSSCG00000009374	-	protein_coding	Novel_lncRNA	chr11	15567412	15586401	-	2	631	173
TCONS_00429463	XLOC_358323	XLOC_358323	novel	Novel_lncRNA	chr3	110861473	110861819	-	2	322	107
TCONS_00665221	ENSSSCG00000039986	RGS8	protein_coding	Novel_lncRNA	chr9	123966157	124021269	-	2	225	65
TCONS_00389962	XLOC_326557	XLOC_326557	novel	Novel_lncRNA	chr2	135131362	135134764	-	2	3150	118
TCONS_00342083	XLOC_288211	XLOC_288211	novel	Novel_lncRNA	chr18	31777084	31785689	-	2	8324	113
TCONS_00338755	ENSSSCG00000031902	-	protein_coding	Novel_lncRNA	chr18	7420524	7431214	-	2	376	92
TCONS_00428226	XLOC_357314	XLOC_357314	novel	Novel_lncRNA	chr3	100798034	100811575	-	3	6964	159
TCONS_00428227	ENSSSCG00000008474	-	protein_coding	Novel_lncRNA	chr3	100798034	100845590	-	5	7757	159
TCONS_00287166	XLOC_241099	XLOC_241099	novel	Novel_lncRNA	chr15	137480223	137485690	-	2	237	66
TCONS_00428228	ENSSSCG00000008474	-	protein_coding	Novel_lncRNA	chr3	100798034	100887001	-	6	7306	159
TCONS_00283119	XLOC_237800	XLOC_237800	novel	Novel_lncRNA	chr15	104657935	104658401	-	2	365	101
TCONS_00517522	ENSSSCG00000021738	-	protein_coding	Novel_lncRNA	chr6	96765663	96824604	+	2	1869	98
TCONS_00154064	XLOC_129020	XLOC_129020	novel	Novel_lncRNA	chr13	10133396	10144363	+	2	441	67
TCONS_00154065	XLOC_129021	XLOC_129021	novel	Novel_lncRNA	chr13	10134407	10145462	+	2	528	129
TCONS_00154067	XLOC_129023	XLOC_129023	novel	Novel_lncRNA	chr13	10136674	10142940	+	2	5980	149
TCONS_00095176	XLOC_081073	XLOC_081073	novel	Novel_lncRNA	chr10	21776655	21778093	+	2	314	98
TCONS_00154062	XLOC_129018	XLOC_129018	novel	Novel_lncRNA	chr13	10114947	10118663	+	2	3688	104
TCONS_00692455	XLOC_576833	XLOC_576833	novel	Novel_lncRNA	chrX	91609075	91609490	-	2	291	60
TCONS_00220654	XLOC_185104	XLOC_185104	novel	Novel_lncRNA	chr14	67594220	67628153	+	2	7079	114
TCONS_00154068	XLOC_129024	XLOC_129024	novel	Novel_lncRNA	chr13	10151614	10159649	+	2	5434	104
TCONS_00151589	ENSSSCG00000017895	RABEP1	protein_coding	Novel_lncRNA	chr12	51534064	51660583	-	3	1926	86
TCONS_00071437	XLOC_060680	XLOC_060680	protein_coding	Novel_lncRNA	chr1	120681867	120736294	-	2	283	82
TCONS_00473935	XLOC_395316	XLOC_395316	protein_coding	Novel_lncRNA	chr5	15791645	15805474	+	2	234	78
TCONS_00465015	ENSSSCG00000036622	-	protein_coding	Novel_lncRNA	chr4	92681041	92721556	-	2	2036	125
TCONS_00487336	XLOC_406491	XLOC_406491	novel	Novel_lncRNA	chr5	3470680	3473908	-	2	867	115
TCONS_00379749	ENSSSCG00000022634	-	protein_coding	Novel_lncRNA	chr2	66508077	66548512	-	3	524	174
TCONS_00482650	XLOC_402408	XLOC_402408	novel	Novel_lncRNA	chr5	77678022	77679103	+	2	811	123
TCONS_00208359	XLOC_175257	XLOC_175257	novel	Novel_lncRNA	chr13	192059528	192078219	-	6	829	82
TCONS_00253955	ENSSSCG00000034187	-	protein_coding	Novel_lncRNA	chr15	31258551	31296057	+	5	981	203
TCONS_00417499	ENSSSCG00000037232	SNX29	protein_coding	Novel_lncRNA	chr3	30807835	30899447	-	2	8320	484
TCONS_00482386	XLOC_402159	XLOC_402159	protein_coding	Novel_lncRNA	chr5	76899175	77020754	+	6	9493	144
TCONS_00532257	XLOC_442394	XLOC_442394	novel	Novel_lncRNA	chr6	29113969	29120881	-	2	909	108
TCONS_00445648	ENSSSCG00000006490	-	protein_coding	Novel_lncRNA	chr4	93768891	93773521	+	2	288	69
TCONS_00113544	ENSSSCG00000037746	NHLRC3	protein_coding	Novel_lncRNA	chr11	14317168	14550144	+	4	4348	201
TCONS_00468580	XLOC_391030	XLOC_391030	protein_coding	Novel_lncRNA	chr4	112073866	112077313	-	2	823	134
TCONS_00149648	XLOC_126017	XLOC_126017	protein_coding	Novel_lncRNA	chr12	35992755	36067707	-	2	461	49
TCONS_00149649	ENSSSCG00000017669	TUBD1	protein_coding	Novel_lncRNA	chr12	36036556	36087676	-	2	278	63
TCONS_00532123	ENSSSCG00000002775	AGRP	protein_coding	Novel_lncRNA	chr6	28132151	28139025	-	2	236	68
TCONS_00262141	ENSSSCG00000016020	DUSP19	protein_coding	Novel_lncRNA	chr15	88520137	88558218	+	2	496	85
TCONS_00639089	ENSSSCG00000015345	GLCCI1	protein_coding	Novel_lncRNA	chr9	77915026	77961128	+	3	3467	126
TCONS_00117429	ENSSSCG00000024722	PIBF1	protein_coding	Novel_lncRNA	chr11	45181382	45249626	+	2	1995	93
TCONS_00117428	ENSSSCG00000024722	PIBF1	protein_coding	Novel_lncRNA	chr11	45158039	45192742	+	2	9767	110
TCONS_00592160	ENSSSCG00000008771	C4orf19	protein_coding	Novel_lncRNA	chr8	29061446	29091037	+	2	5165	100
TCONS_00693657	XLOC_577958	XLOC_577958	protein_coding	Novel_lncRNA	chrX	101101510	101107102	-	2	227	59
TCONS_00529521	ENSSSCG00000040279	-	protein_coding	Novel_lncRNA	chr6	14919083	14924933	-	3	267	86
TCONS_00384907	XLOC_321935	XLOC_321935	novel	Novel_lncRNA	chr2	101837807	101850070	-	2	11989	110
TCONS_00244380	XLOC_204383	XLOC_204383	novel	Novel_lncRNA	chr14	101598002	101613580	-	2	408	88
TCONS_00305235	XLOC_257336	XLOC_257336	novel	Novel_lncRNA	chr16	40631294	40703200	-	8	5320	136
TCONS_00210508	XLOC_177063	XLOC_177063	novel	Novel_lncRNA	chr13	207676895	207721997	-	3	851	187
TCONS_00210509	XLOC_177063	XLOC_177063	novel	Novel_lncRNA	chr13	207676895	207724634	-	4	344	114
TCONS_00693385	ENSSSCG00000029478	CUL4B	protein_coding	Novel_lncRNA	chrX	98663271	98674401	-	2	421	93
TCONS_00305233	XLOC_257336	XLOC_257336	novel	Novel_lncRNA	chr16	40631294	40703200	-	6	8228	177
TCONS_00305232	XLOC_257336	XLOC_257336	novel	Novel_lncRNA	chr16	40631294	40703200	-	3	14146	177
TCONS_00107312	XLOC_091390	XLOC_091390	novel	Novel_lncRNA	chr10	40423324	40424550	-	2	991	119
TCONS_00210506	XLOC_177062	XLOC_177062	novel	Novel_lncRNA	chr13	207667549	207676700	-	2	206	68
TCONS_00210507	XLOC_177062	XLOC_177062	novel	Novel_lncRNA	chr13	207667898	207676738	-	2	5301	151
TCONS_00645007	XLOC_535783	XLOC_535783	novel	Novel_lncRNA	chr9	125411701	125417087	+	2	1366	178
TCONS_00279456	XLOC_234558	XLOC_234558	protein_coding	Novel_lncRNA	chr15	81748670	81759066	-	2	1465	69
TCONS_00331831	ENSSSCG00000036013	-	protein_coding	Novel_lncRNA	chr18	7639936	7646250	+	2	386	128
TCONS_00383232	ENSSSCG00000031117	-	protein_coding	Novel_lncRNA	chr2	89253461	89312724	-	10	3187	446
TCONS_00233345	ENSSSCG00000009730	ZNF26	protein_coding	Novel_lncRNA	chr14	22581043	22606279	-	2	1339	84
TCONS_00479937	ENSSSCG00000032097	DUSP16	protein_coding	Novel_lncRNA	chr5	59848427	59874059	+	2	1285	109
TCONS_00389381	XLOC_326083	XLOC_326083	protein_coding	Novel_lncRNA	chr2	130026631	130034112	-	2	323	107
TCONS_00371826	ENSSSCG00000013115	CD5	protein_coding	Novel_lncRNA	chr2	10666706	10673958	-	2	1287	158
TCONS_00673423	XLOC_559997	XLOC_559997	novel	Novel_lncRNA	chrX	45834547	45841011	+	2	434	67
TCONS_00645935	XLOC_536648	XLOC_536648	novel	Novel_lncRNA	chr9	129605395	129673888	+	2	230	63
TCONS_00665038	XLOC_552736	XLOC_552736	protein_coding	Novel_lncRNA	chr9	123299381	123457353	-	6	11769	206
TCONS_00245382	XLOC_205155	XLOC_205155	novel	Novel_lncRNA	chr14	110669369	110718597	-	5	6089	160
TCONS_00245380	XLOC_205155	XLOC_205155	novel	Novel_lncRNA	chr14	110669369	110718597	-	5	6092	161
TCONS_00245381	XLOC_205155	XLOC_205155	novel	Novel_lncRNA	chr14	110669369	110718597	-	6	4602	186
TCONS_00364894	XLOC_306490	XLOC_306490	novel	Novel_lncRNA	chr2	120467409	120469526	+	2	489	73
TCONS_00331890	XLOC_279898	XLOC_279898	novel	Novel_lncRNA	chr18	8196992	8197644	+	2	633	182
TCONS_00545636	ENSSSCG00000038703	CCDC178	protein_coding	Novel_lncRNA	chr6	117177678	117188403	-	3	574	106
TCONS_00043558	XLOC_036537	XLOC_036537	novel	Novel_lncRNA	chr1	188031598	188106648	+	2	226	74
TCONS_00296563	ENSSSCG00000017046	EBF1	protein_coding	Novel_lncRNA	chr16	64741227	64753197	+	2	3309	149
TCONS_00122807	XLOC_104973	XLOC_104973	novel	Novel_lncRNA	chr11	3139283	3161345	-	2	453	121
TCONS_00481421	ENSSSCG00000039585	-	protein_coding	Novel_lncRNA	chr5	68928838	68976097	+	7	936	271
TCONS_00147481	XLOC_124454	XLOC_124454	protein_coding	Novel_lncRNA	chr12	21606078	21650398	-	2	359	64
TCONS_00185112	ENSSSCG00000022640	-	protein_coding	Novel_lncRNA	chr13	28815353	28895699	-	20	9388	607
TCONS_00122801	XLOC_104973	XLOC_104973	novel	Novel_lncRNA	chr11	3132618	3161360	-	2	561	125
TCONS_00214699	XLOC_180493	XLOC_180493	protein_coding	Novel_lncRNA	chr14	30886091	30896136	+	4	5119	174
TCONS_00515427	XLOC_428491	XLOC_428491	protein_coding	Novel_lncRNA	chr6	82549968	82550972	+	2	421	129
TCONS_00537996	ENSSSCG00000032086	ZNF583	protein_coding	Novel_lncRNA	chr6	60715698	60721300	-	2	5448	154
TCONS_00138062	XLOC_117873	XLOC_117873	novel	Novel_lncRNA	chr12	21951584	21955983	+	2	3729	181
TCONS_00506779	ENSSSCG00000031652	RPGRIP1L	protein_coding	Novel_lncRNA	chr6	31561306	31608898	+	2	409	85
TCONS_00145430	XLOC_122981	XLOC_122981	protein_coding	Novel_lncRNA	chr12	7571725	7572869	-	2	439	133
TCONS_00034401	ENSSSCG00000004648	FAM227B	protein_coding	Novel_lncRNA	chr1	122105980	122141463	+	2	420	45
TCONS_00419269	ENSSSCG00000037970	SOX8	protein_coding	Novel_lncRNA	chr3	40695066	40828533	-	2	15624	305
TCONS_00356551	XLOC_299487	XLOC_299487	novel	Novel_lncRNA	chr2	72589597	72590250	+	2	405	69
TCONS_00513445	ENSSSCG00000003401	KIF1B	protein_coding	Novel_lncRNA	chr6	70570194	70697892	+	3	2935	145
TCONS_00199899	XLOC_167634	XLOC_167634	novel	Novel_lncRNA	chr13	136211557	136213326	-	2	1498	101
TCONS_00652210	ENSSSCG00000014970	MTMR2	protein_coding	Novel_lncRNA	chr9	27944364	28042070	-	2	1383	75
TCONS_00627773	XLOC_521524	XLOC_521524	novel	Novel_lncRNA	chr9	219289	223798	+	2	784	112
TCONS_00334197	ENSSSCG00000016625	CTTNBP2	protein_coding	Novel_lncRNA	chr18	28474585	28537542	+	2	285	63
TCONS_00144907	ENSSSCG00000017170	MGAT5B	protein_coding	Novel_lncRNA	chr12	4655379	4658542	-	2	662	112
TCONS_00233122	ENSSSCG00000009713	CLCN3	protein_coding	Novel_lncRNA	chr14	20021905	20036893	-	5	3027	185
TCONS_00624353	ENSSSCG00000036708	-	protein_coding	Novel_lncRNA	chr8	121074538	121083817	-	12	1299	139
TCONS_00345842	XLOC_291526	XLOC_291526	protein_coding	Novel_lncRNA	chr18	55445868	55447459	-	2	268	89
TCONS_00448643	ENSSSCG00000038258	-	protein_coding	Novel_lncRNA	chr4	110378020	110413583	+	8	1777	287
TCONS_00366757	ENSSSCG00000033499	-	protein_coding	Novel_lncRNA	chr2	133435761	133484570	+	2	2443	95
TCONS_00448646	ENSSSCG00000038258	-	protein_coding	Novel_lncRNA	chr4	110378020	110433707	+	8	1672	257
TCONS_00448647	ENSSSCG00000038258	-	protein_coding	Novel_lncRNA	chr4	110378020	110433707	+	9	1733	232
TCONS_00485946	XLOC_405284	XLOC_405284	novel	Novel_lncRNA	chr5	95719511	95740949	+	2	251	79
TCONS_00448648	ENSSSCG00000038258	-	protein_coding	Novel_lncRNA	chr4	110378020	110480988	+	8	1647	249
TCONS_00080124	XLOC_067915	XLOC_067915	novel	Novel_lncRNA	chr1	183786059	183787397	-	2	463	154
TCONS_00235186	XLOC_196982	XLOC_196982	novel	Novel_lncRNA	chr14	37115822	37410741	-	3	276	91
TCONS_00348382	ENSSSCG00000013100	-	protein_coding	Novel_lncRNA	chr2	11373443	11379493	+	2	5177	153
TCONS_00348380	ENSSSCG00000013100	-	protein_coding	Novel_lncRNA	chr2	11373443	11379493	+	2	5182	152
TCONS_00431577	XLOC_360173	XLOC_360173	novel	Novel_lncRNA	chr3	126175712	126180636	-	2	4810	113
TCONS_00311249	XLOC_262815	XLOC_262815	novel	Novel_lncRNA	chr16	79108858	79119820	-	3	3463	196
TCONS_00286346	XLOC_240466	XLOC_240466	novel	Novel_lncRNA	chr15	130372679	130375934	-	2	1294	96
TCONS_00659612	ENSSSCG00000015346	ICA1	protein_coding	Novel_lncRNA	chr9	78440889	78478401	-	2	1908	83
TCONS_00562075	XLOC_465515	XLOC_465515	novel	Novel_lncRNA	chr7	59035451	59036597	+	3	336	112
TCONS_00578885	XLOC_478965	XLOC_478965	protein_coding	Novel_lncRNA	chr7	60944297	60971772	-	2	11402	160
TCONS_00111143	XLOC_094654	XLOC_094654	protein_coding	Novel_lncRNA	chr10	68466037	68487217	-	2	14560	243
TCONS_00218832	ENSSSCG00000010151	LYST	protein_coding	Novel_lncRNA	chr14	55610395	55628778	+	2	2503	154
TCONS_00414362	XLOC_346258	XLOC_346258	novel	Novel_lncRNA	chr3	6920753	6926326	-	2	1268	422
TCONS_00218831	ENSSSCG00000010151	LYST	protein_coding	Novel_lncRNA	chr14	55609383	55617211	+	2	937	65
TCONS_00032720	ENSSSCG00000021588	DAPK2	protein_coding	Novel_lncRNA	chr1	107982014	108034631	+	2	2610	142
TCONS_00252200	ENSSSCG00000023479	-	protein_coding	Novel_lncRNA	chr15	18739486	18808356	+	2	1349	64
TCONS_00575147	XLOC_475997	XLOC_475997	protein_coding	Novel_lncRNA	chr7	32354675	32363806	-	4	2033	147
TCONS_00403638	XLOC_336888	XLOC_336888	novel	Novel_lncRNA	chr3	74159498	74202033	+	2	13776	134
TCONS_00560364	XLOC_464209	XLOC_464209	protein_coding	Novel_lncRNA	chr7	43688997	43712605	+	3	20303	149
TCONS_00560366	XLOC_464209	XLOC_464209	protein_coding	Novel_lncRNA	chr7	43689087	43712605	+	3	20606	149
TCONS_00543258	XLOC_450079	XLOC_450079	novel	Novel_lncRNA	chr6	98896717	98904800	-	2	571	80
TCONS_00433882	ENSSSCG00000030947	ZFAT	protein_coding	Novel_lncRNA	chr4	7016774	7027100	+	3	322	87
TCONS_00560362	XLOC_464209	XLOC_464209	protein_coding	Novel_lncRNA	chr7	43688997	43712605	+	2	22333	149
TCONS_00414365	XLOC_346258	XLOC_346258	novel	Novel_lncRNA	chr3	6922257	6927020	-	2	435	145
TCONS_00478020	XLOC_398685	XLOC_398685	novel	Novel_lncRNA	chr5	42165842	42176183	+	3	220	60
TCONS_00608830	XLOC_504716	XLOC_504716	protein_coding	Novel_lncRNA	chr8	10866783	10909483	-	2	7551	166
TCONS_00582281	XLOC_481793	XLOC_481793	novel	Novel_lncRNA	chr7	79201740	79206727	-	2	480	63
TCONS_00414366	XLOC_346258	XLOC_346258	novel	Novel_lncRNA	chr3	6922387	6927162	-	2	447	149
TCONS_00106953	XLOC_091089	XLOC_091089	novel	Novel_lncRNA	chr10	38031956	38033086	-	2	376	49
TCONS_00696237	XLOC_580277	XLOC_580277	novel	Novel_lncRNA	chrX	118656853	118715832	-	2	250	53
TCONS_00540369	ENSSSCG00000024197	USP48	protein_coding	Novel_lncRNA	chr6	79747754	79795139	-	2	1250	78
TCONS_00485565	XLOC_404922	XLOC_404922	novel	Novel_lncRNA	chr5	93314574	93331417	+	2	2499	153
TCONS_00392960	XLOC_328909	XLOC_328909	novel	Novel_lncRNA	chr3	1054798	1062854	+	2	2841	181
TCONS_00485567	XLOC_404922	XLOC_404922	novel	Novel_lncRNA	chr5	93314574	93342528	+	3	430	69
TCONS_00170650	ENSSSCG00000011794	SENP2	protein_coding	Novel_lncRNA	chr13	123429980	123440546	+	2	8159	157
TCONS_00691716	ENSSSCG00000012489	TRMT2B	protein_coding	Novel_lncRNA	chrX	82731988	82741662	-	4	1158	149
TCONS_00419796	ENSSSCG00000008097	TTL	protein_coding	Novel_lncRNA	chr3	43976821	44001821	-	2	1274	129
TCONS_00484162	ENSSSCG00000028182	CDK17	protein_coding	Novel_lncRNA	chr5	87199233	87254571	+	2	10523	154
TCONS_00273782	XLOC_229757	XLOC_229757	novel	Novel_lncRNA	chr15	39028593	39039088	-	3	7069	117
TCONS_00578862	ENSSSCG00000001926	-	protein_coding	Novel_lncRNA	chr7	60877418	60893551	-	2	1424	116
TCONS_00578375	ENSSSCG00000001869	PEAK1	protein_coding	Novel_lncRNA	chr7	57297869	57503648	-	8	10071	121
TCONS_00180427	XLOC_151534	XLOC_151534	novel	Novel_lncRNA	chr13	196910542	196915348	+	2	3378	99
TCONS_00215126	ENSSSCG00000009833	SH2B3	protein_coding	Novel_lncRNA	chr14	32646702	32691498	+	2	1901	107
TCONS_00549836	ENSSSCG00000003828	FGGY	protein_coding	Novel_lncRNA	chr6	152900709	152947556	-	2	544	100
TCONS_00108537	ENSSSCG00000030156	APBB1IP	protein_coding	Novel_lncRNA	chr10	49198067	49312524	-	3	2707	136
TCONS_00108536	ENSSSCG00000030156	APBB1IP	protein_coding	Novel_lncRNA	chr10	49157505	49176967	-	3	575	65
TCONS_00099589	XLOC_084835	XLOC_084835	novel	Novel_lncRNA	chr10	49859835	49860208	+	2	286	52
TCONS_00226161	XLOC_189733	XLOC_189733	protein_coding	Novel_lncRNA	chr14	108032804	108039735	+	2	4965	114
TCONS_00226160	XLOC_189733	XLOC_189733	protein_coding	Novel_lncRNA	chr14	108032754	108039735	+	3	4055	114
TCONS_00226162	XLOC_189733	XLOC_189733	protein_coding	Novel_lncRNA	chr14	108033557	108039735	+	3	4002	114
TCONS_00325978	XLOC_275377	XLOC_275377	novel	Novel_lncRNA	chr17	33072139	33076155	-	2	754	96
TCONS_00040773	XLOC_034039	XLOC_034039	novel	Novel_lncRNA	chr1	170134514	170285023	+	2	827	64
TCONS_00186133	XLOC_155852	XLOC_155852	novel	Novel_lncRNA	chr13	34319517	34327972	-	2	361	75
TCONS_00525734	ENSSSCG00000021036	RAB3B	protein_coding	Novel_lncRNA	chr6	160190168	160213484	+	2	4916	165
TCONS_00234369	ENSSSCG00000036483	-	protein_coding	Novel_lncRNA	chr14	30813479	30851125	-	2	2887	97
TCONS_00608838	XLOC_504716	XLOC_504716	protein_coding	Novel_lncRNA	chr8	10891982	10903943	-	2	11044	127
TCONS_00146160	XLOC_123602	XLOC_123602	protein_coding	Novel_lncRNA	chr12	13288566	13319013	-	2	301	100
TCONS_00605809	ENSSSCG00000009215	ABCG2	protein_coding	Novel_lncRNA	chr8	130923321	130978765	+	2	470	79
TCONS_00256069	ENSSSCG00000031971	-	protein_coding	Novel_lncRNA	chr15	45742335	45763775	+	7	2908	290
TCONS_00256068	ENSSSCG00000015786	PRIMPOL	protein_coding	Novel_lncRNA	chr15	45739301	45831470	+	2	691	72
TCONS_00570538	ENSSSCG00000000985	EXOC2	protein_coding	Novel_lncRNA	chr7	205077	217793	-	2	1235	104
TCONS_00605808	ENSSSCG00000009215	ABCG2	protein_coding	Novel_lncRNA	chr8	130922877	130978619	+	2	769	101
TCONS_00550808	ENSSSCG00000037689	-	protein_coding	Novel_lncRNA	chr6	158338666	158366173	-	7	673	200
TCONS_00236578	XLOC_198054	XLOC_198054	protein_coding	Novel_lncRNA	chr14	46294807	46310684	-	2	359	49
TCONS_00306552	XLOC_258454	XLOC_258454	novel	Novel_lncRNA	chr16	50605554	50734370	-	5	1498	144
TCONS_00341019	XLOC_287289	XLOC_287289	novel	Novel_lncRNA	chr18	23574329	23587569	-	3	907	108
TCONS_00341018	XLOC_287289	XLOC_287289	novel	Novel_lncRNA	chr18	23574329	23578016	-	3	645	80
TCONS_00231254	XLOC_193828	XLOC_193828	novel	Novel_lncRNA	chr14	4435121	4495931	-	2	446	104
TCONS_00231253	XLOC_193828	XLOC_193828	novel	Novel_lncRNA	chr14	4435121	4451634	-	3	557	112
TCONS_00649354	XLOC_539354	XLOC_539354	protein_coding	Novel_lncRNA	chr9	12651111	12658367	-	2	4100	212
TCONS_00196775	XLOC_164970	XLOC_164970	novel	Novel_lncRNA	chr13	113035387	113035971	-	2	558	90
TCONS_00395430	XLOC_330751	XLOC_330751	protein_coding	Novel_lncRNA	chr3	16367636	16420824	+	2	307	58
TCONS_00341017	XLOC_287289	XLOC_287289	novel	Novel_lncRNA	chr18	23574329	23575934	-	2	779	80
TCONS_00341016	XLOC_287289	XLOC_287289	novel	Novel_lncRNA	chr18	23569704	23587327	-	2	497	77
TCONS_00355850	ENSSSCG00000023331	-	protein_coding	Novel_lncRNA	chr2	68706141	68709005	+	5	1434	123
TCONS_00693519	XLOC_577821	XLOC_577821	novel	Novel_lncRNA	chrX	99455797	99463511	-	2	271	89
TCONS_00069306	XLOC_058980	XLOC_058980	novel	Novel_lncRNA	chr1	103576406	103579783	-	2	333	44
TCONS_00446512	ENSSSCG00000031881	CDC42SE1	protein_coding	Novel_lncRNA	chr4	98172135	98180578	+	3	4874	223
TCONS_00393006	XLOC_328954	XLOC_328954	novel	Novel_lncRNA	chr3	1159847	1188052	+	2	347	115
TCONS_00446514	ENSSSCG00000031881	CDC42SE1	protein_coding	Novel_lncRNA	chr4	98172135	98180578	+	3	4696	187
TCONS_00606231	XLOC_502638	XLOC_502638	novel	Novel_lncRNA	chr8	133746553	133804000	+	2	1907	114
TCONS_00265172	ENSSSCG00000034195	-	protein_coding	Novel_lncRNA	chr15	113068459	113149039	+	11	1389	406
TCONS_00453369	ENSSSCG00000005962	GSDMC	protein_coding	Novel_lncRNA	chr4	10692086	10731697	-	2	731	74
TCONS_00469205	ENSSSCG00000006860	SLC30A7	protein_coding	Novel_lncRNA	chr4	117356477	117373541	-	4	10051	128
TCONS_00535324	XLOC_444899	XLOC_444899	protein_coding	Novel_lncRNA	chr6	48419726	48433686	-	4	8571	199
TCONS_00606230	XLOC_502637	XLOC_502637	novel	Novel_lncRNA	chr8	133737522	133743066	+	2	5038	145
TCONS_00634168	ENSSSCG00000015115	CBL	protein_coding	Novel_lncRNA	chr9	46415055	46422363	+	2	1103	104
TCONS_00488381	XLOC_407238	XLOC_407238	novel	Novel_lncRNA	chr5	11908547	11919706	-	3	7502	211
TCONS_00423490	ENSSSCG00000008262	SEMA4F	protein_coding	Novel_lncRNA	chr3	68401276	68404641	-	2	678	133
TCONS_00139891	ENSSSCG00000038932	PPM1E	protein_coding	Novel_lncRNA	chr12	35043606	35097283	+	2	439	61
TCONS_00647344	XLOC_537808	XLOC_537808	novel	Novel_lncRNA	chr9	217605	223843	-	2	2513	116
TCONS_00076662	XLOC_065135	XLOC_065135	novel	Novel_lncRNA	chr1	158541004	158542647	-	2	505	107
TCONS_00367158	XLOC_308451	XLOC_308451	protein_coding	Novel_lncRNA	chr2	136870338	136877534	+	2	1075	103
TCONS_00204255	ENSSSCG00000027571	ARL13B	protein_coding	Novel_lncRNA	chr13	165815169	165887073	-	2	4505	154
TCONS_00663304	ENSSSCG00000015446	PNPLA8	protein_coding	Novel_lncRNA	chr9	108282638	108312220	-	2	526	106
TCONS_00382462	XLOC_319830	XLOC_319830	novel	Novel_lncRNA	chr2	82353091	82353773	-	2	661	65
TCONS_00367154	ENSSSCG00000014304	SEC24A	protein_coding	Novel_lncRNA	chr2	136833405	136835321	+	2	515	143
TCONS_00493697	ENSSSCG00000000552	MED21	protein_coding	Novel_lncRNA	chr5	46734158	46736693	-	2	2275	90
TCONS_00606234	XLOC_502641	XLOC_502641	novel	Novel_lncRNA	chr8	133789526	133792654	+	2	1280	106
TCONS_00367153	ENSSSCG00000014304	SEC24A	protein_coding	Novel_lncRNA	chr2	136833389	136874744	+	9	6568	201
TCONS_00102664	XLOC_087566	XLOC_087566	novel	Novel_lncRNA	chr10	988166	1034996	-	2	271	49
TCONS_00473448	ENSSSCG00000000152	RBFOX2	protein_coding	Novel_lncRNA	chr5	11622577	11640099	+	2	487	61
TCONS_00473449	ENSSSCG00000000152	RBFOX2	protein_coding	Novel_lncRNA	chr5	11630604	11647840	+	2	1466	163
TCONS_00350318	XLOC_294573	XLOC_294573	novel	Novel_lncRNA	chr2	24013320	24013662	+	2	278	56
TCONS_00473115	XLOC_394709	XLOC_394709	novel	Novel_lncRNA	chr5	9699999	9704428	+	2	213	54
TCONS_00427142	XLOC_356380	XLOC_356380	novel	Novel_lncRNA	chr3	94272266	94314803	-	2	2159	131
TCONS_00191098	ENSSSCG00000011593	TMCC1	protein_coding	Novel_lncRNA	chr13	69066997	69234813	-	3	3797	104
TCONS_00523599	XLOC_435335	XLOC_435335	novel	Novel_lncRNA	chr6	146052126	146084643	+	3	633	134
TCONS_00577166	XLOC_477654	XLOC_477654	novel	Novel_lncRNA	chr7	47088747	47196443	-	2	1811	238
TCONS_00600891	ENSSSCG00000009075	MFSD8	protein_coding	Novel_lncRNA	chr8	96925098	96944417	+	3	881	112
TCONS_00156741	XLOC_131224	XLOC_131224	novel	Novel_lncRNA	chr13	28253021	28253816	+	2	254	56
TCONS_00577165	XLOC_477653	XLOC_477653	novel	Novel_lncRNA	chr7	47088052	47092225	-	2	990	93
TCONS_00156745	XLOC_131226	XLOC_131226	novel	Novel_lncRNA	chr13	28319326	28340598	+	3	343	96
TCONS_00055096	ENSSSCG00000005704	EXOSC2	protein_coding	Novel_lncRNA	chr1	270756892	270758165	+	2	1181	113
TCONS_00555696	ENSSSCG00000037115	-	protein_coding	Novel_lncRNA	chr7	17167507	17432100	+	4	1845	83
TCONS_00061210	XLOC_051482	XLOC_051482	novel	Novel_lncRNA	chr1	42279740	42367023	-	4	3539	93
TCONS_00216160	ENSSSCG00000035750	-	protein_coding	Novel_lncRNA	chr14	39852721	39886444	+	12	1981	314
TCONS_00216161	ENSSSCG00000035750	-	protein_coding	Novel_lncRNA	chr14	39852721	39886444	+	14	2180	630
TCONS_00216167	ENSSSCG00000035750	-	protein_coding	Novel_lncRNA	chr14	39867619	39892666	+	24	906	215
TCONS_00486837	ENSSSCG00000025041	-	protein_coding	Novel_lncRNA	chr5	104510587	104519510	+	2	7041	139
TCONS_00216169	ENSSSCG00000035750	-	protein_coding	Novel_lncRNA	chr14	39869607	39886444	+	8	1476	356
TCONS_00056700	ENSSSCG00000004064	ARID1B	protein_coding	Novel_lncRNA	chr1	9781336	9847323	-	2	3571	178
TCONS_00398917	XLOC_333316	XLOC_333316	novel	Novel_lncRNA	chr3	40836193	40838538	+	3	290	96
TCONS_00086526	XLOC_073754	XLOC_073754	novel	Novel_lncRNA	chr1	238560090	238567508	-	2	1921	98
TCONS_00696780	XLOC_580774	XLOC_580774	protein_coding	Novel_lncRNA	chrX	123971892	123980154	-	2	286	95
TCONS_00398910	XLOC_333310	XLOC_333310	protein_coding	Novel_lncRNA	chr3	40644137	40645996	+	2	223	73
TCONS_00104365	XLOC_089014	XLOC_089014	protein_coding	Novel_lncRNA	chr10	14544222	14551088	-	4	1254	202
TCONS_00624985	XLOC_519018	XLOC_519018	novel	Novel_lncRNA	chr8	125751940	125764738	-	5	3483	135
TCONS_00305591	XLOC_257648	XLOC_257648	protein_coding	Novel_lncRNA	chr16	43294687	43319299	-	2	9004	174
TCONS_00221359	ENSSSCG00000010272	ADAMTS14	protein_coding	Novel_lncRNA	chr14	73501635	73539276	+	3	1449	121
TCONS_00393207	XLOC_329124	XLOC_329124	novel	Novel_lncRNA	chr3	2421516	2422097	+	2	340	53
TCONS_00086298	XLOC_073587	XLOC_073587	protein_coding	Novel_lncRNA	chr1	236387783	236395810	-	2	5129	144
TCONS_00055247	ENSSSCG00000022250	SPACA9	protein_coding	Novel_lncRNA	chr1	272601043	272677468	+	2	232	49
TCONS_00617727	XLOC_512582	XLOC_512582	protein_coding	Novel_lncRNA	chr8	73305533	73307144	-	2	1109	88
TCONS_00697838	ENSSSCG00000027046	-	protein_coding	Novel_lncRNA	chrY	9374899	9388800	+	2	2301	119
TCONS_00697837	ENSSSCG00000027046	-	protein_coding	Novel_lncRNA	chrY	9374899	9378602	+	2	1340	163
TCONS_00425632	ENSSSCG00000008395	VRK2	protein_coding	Novel_lncRNA	chr3	83458402	83469662	-	2	3286	228
TCONS_00334383	XLOC_281932	XLOC_281932	novel	Novel_lncRNA	chr18	30259950	30293762	+	3	516	97
TCONS_00678330	ENSSSCG00000037670	TMEM164	protein_coding	Novel_lncRNA	chrX	90229238	90262243	+	2	2675	107
TCONS_00697833	ENSSSCG00000027046	-	protein_coding	Novel_lncRNA	chrY	9326971	9336829	+	2	6026	144
TCONS_00482771	ENSSSCG00000035613	-	protein_coding	Novel_lncRNA	chr5	78034411	78066206	+	17	2265	674
TCONS_00553378	XLOC_458767	XLOC_458767	novel	Novel_lncRNA	chr7	2497114	2505907	+	2	319	106
TCONS_00430547	XLOC_359204	XLOC_359204	novel	Novel_lncRNA	chr3	119148115	119148451	-	2	269	63
TCONS_00021898	ENSSSCG00000004146	REPS1	protein_coding	Novel_lncRNA	chr1	25456864	25489579	+	2	2634	98
TCONS_00051957	XLOC_043932	XLOC_043932	novel	Novel_lncRNA	chr1	247114245	247172855	+	2	604	73
TCONS_00687780	XLOC_572692	XLOC_572692	novel	Novel_lncRNA	chrX	45833141	45839714	-	2	547	107
TCONS_00687781	XLOC_572692	XLOC_572692	novel	Novel_lncRNA	chrX	45833141	45839714	-	2	547	107
TCONS_00687782	XLOC_572693	XLOC_572693	novel	Novel_lncRNA	chrX	45834063	45841011	-	2	920	93
TCONS_00687783	XLOC_572693	XLOC_572693	novel	Novel_lncRNA	chrX	45834063	45841011	-	2	928	97
TCONS_00687784	XLOC_572693	XLOC_572693	novel	Novel_lncRNA	chrX	45834063	45841120	-	2	1039	93
TCONS_00021897	ENSSSCG00000004146	REPS1	protein_coding	Novel_lncRNA	chr1	25443054	25503206	+	2	9375	167
TCONS_00687786	XLOC_572693	XLOC_572693	novel	Novel_lncRNA	chrX	45834063	45841225	-	2	1132	93
TCONS_00467880	XLOC_390550	XLOC_390550	novel	Novel_lncRNA	chr4	108142525	108147619	-	2	354	99
TCONS_00624512	XLOC_518577	XLOC_518577	protein_coding	Novel_lncRNA	chr8	122113355	122114860	-	2	385	70
TCONS_00629073	XLOC_522517	XLOC_522517	novel	Novel_lncRNA	chr9	8668026	8669771	+	2	215	50
TCONS_00488942	ENSSSCG00000032269	LIMA1	protein_coding	Novel_lncRNA	chr5	16138820	16149225	-	2	327	49
TCONS_00113733	XLOC_096808	XLOC_096808	novel	Novel_lncRNA	chr11	15854648	15855296	+	2	347	50
TCONS_00131872	XLOC_113096	XLOC_113096	novel	Novel_lncRNA	chr11	66669696	66677965	-	2	6782	233
TCONS_00149297	XLOC_125794	XLOC_125794	novel	Novel_lncRNA	chr12	33215187	33226003	-	2	202	45
TCONS_00488944	ENSSSCG00000032269	LIMA1	protein_coding	Novel_lncRNA	chr5	16155550	16186951	-	2	5237	155
TCONS_00142661	XLOC_121106	XLOC_121106	novel	Novel_lncRNA	chr12	53422362	53423185	+	2	297	47
TCONS_00599090	XLOC_496272	XLOC_496272	protein_coding	Novel_lncRNA	chr8	84304106	84366557	+	2	358	94
TCONS_00079556	XLOC_067586	XLOC_067586	protein_coding	Novel_lncRNA	chr1	181416200	181426077	-	2	246	46
TCONS_00570738	XLOC_472750	XLOC_472750	protein_coding	Novel_lncRNA	chr7	1652703	1656574	-	2	2039	173
TCONS_00665034	XLOC_552736	XLOC_552736	protein_coding	Novel_lncRNA	chr9	123299381	123317781	-	4	12450	206
TCONS_00077531	XLOC_065800	XLOC_065800	protein_coding	Novel_lncRNA	chr1	165945271	166015972	-	2	222	73
TCONS_00634207	XLOC_526731	XLOC_526731	novel	Novel_lncRNA	chr9	46630275	46637717	+	2	344	73
TCONS_00586552	ENSSSCG00000024377	RPS6KA5	protein_coding	Novel_lncRNA	chr7	112602186	112659331	-	2	5895	137
TCONS_00302863	XLOC_255225	XLOC_255225	novel	Novel_lncRNA	chr16	27641273	27661081	-	2	901	68
TCONS_00209561	XLOC_176285	XLOC_176285	novel	Novel_lncRNA	chr13	201183206	201198989	-	2	1026	152
TCONS_00533641	XLOC_443626	XLOC_443626	novel	Novel_lncRNA	chr6	40780327	40780910	-	2	454	151
TCONS_00045798	ENSSSCG00000005180	BNC2	protein_coding	Novel_lncRNA	chr1	206307387	206381334	+	2	12850	135
TCONS_00597794	ENSSSCG00000038186	TIGD4	protein_coding	Novel_lncRNA	chr8	76168404	76272282	+	11	4758	417
TCONS_00140135	ENSSSCG00000017672	MED13	protein_coding	Novel_lncRNA	chr12	36323108	36379852	+	2	2067	111
TCONS_00489287	XLOC_407832	XLOC_407832	novel	Novel_lncRNA	chr5	18585368	18588138	-	2	2364	123
TCONS_00389550	ENSSSCG00000014256	FBN2	protein_coding	Novel_lncRNA	chr2	131124766	131155151	-	2	207	44
TCONS_00165990	ENSSSCG00000026579	-	protein_coding	Novel_lncRNA	chr13	96651961	96820013	+	6	1045	101
TCONS_00294535	ENSSSCG00000016968	BDP1	protein_coding	Novel_lncRNA	chr16	47871191	47936745	+	2	1761	90
TCONS_00677910	XLOC_563993	XLOC_563993	novel	Novel_lncRNA	chrX	86045233	86045544	+	2	251	60
TCONS_00126619	XLOC_108155	XLOC_108155	protein_coding	Novel_lncRNA	chr11	24105995	24133425	-	2	571	77
TCONS_00126614	ENSSSCG00000038251	DNAJC15	protein_coding	Novel_lncRNA	chr11	24061733	24193733	-	3	6542	124
TCONS_00462924	XLOC_386854	XLOC_386854	protein_coding	Novel_lncRNA	chr4	77591141	77594249	-	2	2961	163
TCONS_00354817	ENSSSCG00000013838	AKAP8L	protein_coding	Novel_lncRNA	chr2	62184763	62189361	+	2	757	96
TCONS_00126613	ENSSSCG00000038251	DNAJC15	protein_coding	Novel_lncRNA	chr11	24061733	24122825	-	3	6621	124
TCONS_00665094	ENSSSCG00000015544	ZNF648	protein_coding	Novel_lncRNA	chr9	123574277	123589817	-	2	1418	134
TCONS_00538696	XLOC_446869	XLOC_446869	protein_coding	Novel_lncRNA	chr6	65167215	65192966	-	2	333	49
TCONS_00699404	XLOC_582970	XLOC_582970	novel	Novel_lncRNA	chrY	43394557	43421571	-	2	987	124
TCONS_00184091	XLOC_154525	XLOC_154525	novel	Novel_lncRNA	chr13	19587994	19589870	-	2	1586	118
TCONS_00536327	XLOC_445538	XLOC_445538	protein_coding	Novel_lncRNA	chr6	53118803	53124761	-	3	676	209
TCONS_00560568	ENSSSCG00000001750	PAQR8	protein_coding	Novel_lncRNA	chr7	46018272	46122747	+	3	3650	105
TCONS_00283611	ENSSSCG00000016129	GPR1	protein_coding	Novel_lncRNA	chr15	109499844	109521194	-	2	657	79
TCONS_00538698	XLOC_446871	XLOC_446871	novel	Novel_lncRNA	chr6	65168989	65169457	-	2	386	128
TCONS_00599322	XLOC_496498	XLOC_496498	novel	Novel_lncRNA	chr8	84980470	84983135	+	2	927	94
TCONS_00590067	XLOC_488406	XLOC_488406	novel	Novel_lncRNA	chr8	13525169	13544354	+	2	233	49
TCONS_00348803	ENSSSCG00000023379	UBE2L6	protein_coding	Novel_lncRNA	chr2	13335292	13362034	+	2	1554	138
TCONS_00466281	ENSSSCG00000006661	VPS45	protein_coding	Novel_lncRNA	chr4	98947617	98982632	-	2	512	99
TCONS_00132521	XLOC_113681	XLOC_113681	novel	Novel_lncRNA	chr11	71519979	71536828	-	2	300	52
TCONS_00266879	XLOC_223713	XLOC_223713	novel	Novel_lncRNA	chr15	126160426	126164859	+	2	233	77
TCONS_00246786	XLOC_206284	XLOC_206284	novel	Novel_lncRNA	chr14	120836746	120897997	-	2	30570	233
TCONS_00446973	XLOC_372860	XLOC_372860	protein_coding	Novel_lncRNA	chr4	100442734	100456744	+	5	6976	189
TCONS_00324314	ENSSSCG00000007074	TASP1	protein_coding	Novel_lncRNA	chr17	22267533	22286395	-	2	2039	134
TCONS_00324313	ENSSSCG00000007074	TASP1	protein_coding	Novel_lncRNA	chr17	22225324	22291999	-	2	463	72
TCONS_00324312	ENSSSCG00000007074	TASP1	protein_coding	Novel_lncRNA	chr17	22196264	22291846	-	2	1874	105
TCONS_00324311	ENSSSCG00000007074	TASP1	protein_coding	Novel_lncRNA	chr17	22196264	22249816	-	2	1877	105
TCONS_00358674	XLOC_300805	XLOC_300805	protein_coding	Novel_lncRNA	chr2	84426539	84508637	+	2	651	76
TCONS_00356947	XLOC_299697	XLOC_299697	protein_coding	Novel_lncRNA	chr2	74600180	74615214	+	2	1661	102
TCONS_00682918	XLOC_568342	XLOC_568342	novel	Novel_lncRNA	chrX	125573761	125577252	+	2	3166	111
TCONS_00629236	ENSSSCG00000028979	UVRAG	protein_coding	Novel_lncRNA	chr9	10206827	10237365	+	2	986	113
TCONS_00451277	XLOC_376469	XLOC_376469	novel	Novel_lncRNA	chr4	128429738	128456856	+	4	4124	117
TCONS_00451279	XLOC_376469	XLOC_376469	novel	Novel_lncRNA	chr4	128429873	128462277	+	5	5962	122
TCONS_00451278	XLOC_376469	XLOC_376469	novel	Novel_lncRNA	chr4	128429873	128456856	+	4	3516	117
TCONS_00471169	XLOC_393202	XLOC_393202	protein_coding	Novel_lncRNA	chr4	130227256	130297994	-	5	713	109
TCONS_00471168	XLOC_393202	XLOC_393202	protein_coding	Novel_lncRNA	chr4	130227256	130230281	-	2	1649	89
TCONS_00604581	ENSSSCG00000009180	TRMT10A	protein_coding	Novel_lncRNA	chr8	120845022	120907927	+	2	1562	105
TCONS_00356949	XLOC_299697	XLOC_299697	protein_coding	Novel_lncRNA	chr2	74600320	74615214	+	2	1642	102
TCONS_00226760	ENSSSCG00000010563	BTRC	protein_coding	Novel_lncRNA	chr14	112386040	112426728	+	2	1084	78
TCONS_00391185	ENSSSCG00000014388	HDAC3	protein_coding	Novel_lncRNA	chr2	143273190	143277393	-	2	1077	143
TCONS_00186580	ENSSSCG00000037649	-	protein_coding	Novel_lncRNA	chr13	39382503	39384064	-	2	958	71
TCONS_00134963	XLOC_115797	XLOC_115797	novel	Novel_lncRNA	chr12	2455934	2478063	+	2	572	187
TCONS_00526361	XLOC_437497	XLOC_437497	novel	Novel_lncRNA	chr6	166035230	166072524	+	2	354	77
TCONS_00640866	ENSSSCG00000015390	-	protein_coding	Novel_lncRNA	chr9	92981995	93140648	+	2	2339	145
TCONS_00240391	XLOC_200935	XLOC_200935	protein_coding	Novel_lncRNA	chr14	73719827	73742243	-	2	270	53
TCONS_00640862	ENSSSCG00000015390	-	protein_coding	Novel_lncRNA	chr9	92866146	93093622	+	2	3884	117
TCONS_00335262	ENSSSCG00000016657	AOAH	protein_coding	Novel_lncRNA	chr18	37587731	37614397	+	2	6141	130
TCONS_00237557	XLOC_198564	XLOC_198564	novel	Novel_lncRNA	chr14	51781291	51826687	-	2	3191	99
TCONS_00545738	ENSSSCG00000039133	-	protein_coding	Novel_lncRNA	chr6	118878692	118986179	-	7	2827	389
TCONS_00065770	XLOC_055780	XLOC_055780	protein_coding	Novel_lncRNA	chr1	76823476	76854049	-	2	242	30
TCONS_00267816	ENSSSCG00000016301	SAG	protein_coding	Novel_lncRNA	chr15	133705008	133706811	+	2	631	101
TCONS_00278628	ENSSSCG00000015935	CCDC173	protein_coding	Novel_lncRNA	chr15	75996275	76013480	-	7	1696	185
TCONS_00466752	XLOC_389600	XLOC_389600	novel	Novel_lncRNA	chr4	102040981	102043625	-	2	277	49
TCONS_00369506	XLOC_310297	XLOC_310297	protein_coding	Novel_lncRNA	chr2	150173437	150187929	+	2	386	83
TCONS_00228471	ENSSSCG00000010652	FAM160B1	protein_coding	Novel_lncRNA	chr14	125101644	125196249	+	2	3185	97
TCONS_00244552	ENSSSCG00000010461	ANKRD1	protein_coding	Novel_lncRNA	chr14	102565811	102595523	-	11	1228	320
TCONS_00228472	XLOC_191568	XLOC_191568	protein_coding	Novel_lncRNA	chr14	125108165	125122384	+	3	377	86
TCONS_00268105	XLOC_224696	XLOC_224696	novel	Novel_lncRNA	chr15	136552194	136553855	+	2	1158	131
TCONS_00374083	XLOC_313509	XLOC_313509	novel	Novel_lncRNA	chr2	26938539	26943288	-	3	515	114
TCONS_00374080	XLOC_313509	XLOC_313509	novel	Novel_lncRNA	chr2	26924619	26930179	-	3	3544	135
TCONS_00268106	XLOC_224696	XLOC_224696	novel	Novel_lncRNA	chr15	136552194	136555119	+	2	1958	143
TCONS_00225159	XLOC_189000	XLOC_189000	novel	Novel_lncRNA	chr14	99888700	99896276	+	4	1387	87
TCONS_00681367	ENSSSCG00000039637	-	protein_coding	Novel_lncRNA	chrX	114575077	114835577	+	3	1190	151
TCONS_00682916	XLOC_568340	XLOC_568340	novel	Novel_lncRNA	chrX	125569941	125578678	+	2	779	119
TCONS_00067685	XLOC_057576	XLOC_057576	novel	Novel_lncRNA	chr1	89297592	89310398	-	2	228	53
TCONS_00558433	ENSSSCG00000033137	-	protein_coding	Novel_lncRNA	chr7	31626296	31708019	+	2	366	84
TCONS_00432121	XLOC_360662	XLOC_360662	novel	Novel_lncRNA	chr3	130683499	130684912	-	3	210	58
TCONS_00149079	XLOC_125592	XLOC_125592	protein_coding	Novel_lncRNA	chr12	31589004	31621492	-	4	2949	196
TCONS_00149078	XLOC_125592	XLOC_125592	protein_coding	Novel_lncRNA	chr12	31589004	31612964	-	3	10983	196
TCONS_00391326	ENSSSCG00000014401	NR3C1	protein_coding	Novel_lncRNA	chr2	144828061	144877146	-	2	1260	100
TCONS_00264104	ENSSSCG00000016090	SPATS2L	protein_coding	Novel_lncRNA	chr15	104011923	104032000	+	2	7595	103
TCONS_00149077	XLOC_125592	XLOC_125592	protein_coding	Novel_lncRNA	chr12	31589004	31607435	-	2	5688	196
TCONS_00263730	XLOC_221118	XLOC_221118	novel	Novel_lncRNA	chr15	101426745	101430408	+	2	3642	139
TCONS_00113950	XLOC_096981	XLOC_096981	novel	Novel_lncRNA	chr11	17051231	17057160	+	3	394	80
TCONS_00587023	ENSSSCG00000002495	SYNE3	protein_coding	Novel_lncRNA	chr7	116665313	116671709	-	2	4746	172
TCONS_00200379	ENSSSCG00000032750	-	protein_coding	Novel_lncRNA	chr13	140584300	140594677	-	3	505	107
TCONS_00278999	XLOC_234171	XLOC_234171	protein_coding	Novel_lncRNA	chr15	79332003	79337135	-	4	672	82
TCONS_00517613	ENSSSCG00000028126	MPPE1	protein_coding	Novel_lncRNA	chr6	97324691	97335607	+	2	3961	133
TCONS_00200374	ENSSSCG00000011892	-	protein_coding	Novel_lncRNA	chr13	140462201	140502304	-	2	1616	232
TCONS_00200375	ENSSSCG00000011892	-	protein_coding	Novel_lncRNA	chr13	140472083	140503551	-	2	594	70
TCONS_00344125	XLOC_290095	XLOC_290095	protein_coding	Novel_lncRNA	chr18	43593495	43673860	-	2	276	61
TCONS_00091266	ENSSSCG00000005671	CRAT	protein_coding	Novel_lncRNA	chr1	269401777	269431622	-	9	2708	307
TCONS_00387232	ENSSSCG00000014215	PGGT1B	protein_coding	Novel_lncRNA	chr2	119435354	119464553	-	2	958	52
TCONS_00466148	XLOC_389222	XLOC_389222	novel	Novel_lncRNA	chr4	98332322	98333194	-	2	539	46
TCONS_00153021	XLOC_128088	XLOC_128088	novel	Novel_lncRNA	chr12	61588659	61595733	-	2	688	168
TCONS_00697813	ENSSSCG00000026864	-	protein_coding	Novel_lncRNA	chrY	9174623	9175609	+	2	663	70
TCONS_00470743	XLOC_392838	XLOC_392838	novel	Novel_lncRNA	chr4	127565846	127572673	-	2	6806	277
TCONS_00575760	ENSSSCG00000036801	C6orf132	protein_coding	Novel_lncRNA	chr7	37219262	37223182	-	2	3727	122
TCONS_00477270	XLOC_398019	XLOC_398019	novel	Novel_lncRNA	chr5	35790489	35794157	+	2	2192	102
TCONS_00188987	XLOC_158248	XLOC_158248	novel	Novel_lncRNA	chr13	54801930	54838291	-	3	36052	163
TCONS_00188985	XLOC_158248	XLOC_158248	novel	Novel_lncRNA	chr13	54764866	54783133	-	2	18207	146
TCONS_00188983	ENSSSCG00000011521	PDZRN3	protein_coding	Novel_lncRNA	chr13	54703383	54768276	-	2	4882	90
TCONS_00498649	ENSSSCG00000038946	SLC17A8	protein_coding	Novel_lncRNA	chr5	83766842	83801605	-	2	3543	94
TCONS_00669107	XLOC_556193	XLOC_556193	novel	Novel_lncRNA	chrX	12367231	12369700	+	2	1988	79
TCONS_00660571	XLOC_549084	XLOC_549084	protein_coding	Novel_lncRNA	chr9	87597814	87687686	-	4	995	72
TCONS_00616507	XLOC_511610	XLOC_511610	protein_coding	Novel_lncRNA	chr8	67051790	67064465	-	2	665	78
TCONS_00129342	XLOC_110724	XLOC_110724	novel	Novel_lncRNA	chr11	48462581	48495857	-	3	576	72
TCONS_00625744	XLOC_519754	XLOC_519754	novel	Novel_lncRNA	chr8	129791972	129802100	-	2	977	137
TCONS_00659507	XLOC_548048	XLOC_548048	novel	Novel_lncRNA	chr9	77478348	77509171	-	3	15850	304
TCONS_00188988	XLOC_158248	XLOC_158248	novel	Novel_lncRNA	chr13	54801930	54838291	-	4	35727	163
TCONS_00633589	XLOC_526311	XLOC_526311	novel	Novel_lncRNA	chr9	42180993	42201285	+	5	2429	107
TCONS_00666304	ENSSSCG00000015616	HSD11B1	protein_coding	Novel_lncRNA	chr9	133266298	133276141	-	2	296	71
TCONS_00234119	ENSSSCG00000032962	ZNF664	protein_coding	Novel_lncRNA	chr14	29007412	29067343	-	3	21553	145
TCONS_00512128	ENSSSCG00000029696	-	protein_coding	Novel_lncRNA	chr6	62296979	62316736	+	3	6146	123
TCONS_00454405	XLOC_379079	XLOC_379079	novel	Novel_lncRNA	chr4	16515634	16518740	-	2	3071	247
TCONS_00473020	XLOC_394659	XLOC_394659	novel	Novel_lncRNA	chr5	9142028	9169754	+	3	427	67
TCONS_00040018	ENSSSCG00000004943	MAP2K1	protein_coding	Novel_lncRNA	chr1	164411512	164481535	+	11	1455	446
TCONS_00456722	ENSSSCG00000006060	GRHL2	protein_coding	Novel_lncRNA	chr4	35394032	35401252	-	2	3335	144
TCONS_00594916	ENSSSCG00000008890	TMA16	protein_coding	Novel_lncRNA	chr8	52344549	52364420	+	2	267	63
TCONS_00633586	XLOC_526311	XLOC_526311	novel	Novel_lncRNA	chr9	42174993	42201285	+	5	17409	136
TCONS_00200213	XLOC_167859	XLOC_167859	protein_coding	Novel_lncRNA	chr13	138550675	138558300	-	2	1114	317
TCONS_00168066	XLOC_140623	XLOC_140623	novel	Novel_lncRNA	chr13	110052397	110059633	+	5	1271	182
TCONS_00626203	XLOC_520085	XLOC_520085	novel	Novel_lncRNA	chr8	133337267	133415973	-	2	570	100
TCONS_00061452	XLOC_051917	XLOC_051917	novel	Novel_lncRNA	chr1	43115715	43117750	-	2	1760	93
TCONS_00344542	XLOC_290436	XLOC_290436	novel	Novel_lncRNA	chr18	46733328	46739319	-	2	251	75
TCONS_00168060	XLOC_140617	XLOC_140617	novel	Novel_lncRNA	chr13	109632358	109638591	+	2	301	81
TCONS_00459802	ENSSSCG00000033255	-	protein_coding	Novel_lncRNA	chr4	57468481	57685851	-	3	690	93
TCONS_00459800	XLOC_384047	XLOC_384047	novel	Novel_lncRNA	chr4	57468481	57499442	-	5	9271	126
TCONS_00459801	ENSSSCG00000033255	-	protein_coding	Novel_lncRNA	chr4	57468481	57685825	-	4	761	93
TCONS_00633466	XLOC_526215	XLOC_526215	novel	Novel_lncRNA	chr9	41886882	41905652	+	2	1946	128
TCONS_00359252	ENSSSCG00000014126	MSH3	protein_coding	Novel_lncRNA	chr2	89304397	89324059	+	2	1233	103
TCONS_00359253	ENSSSCG00000014126	MSH3	protein_coding	Novel_lncRNA	chr2	89310958	89343182	+	2	2615	158
TCONS_00635358	XLOC_527702	XLOC_527702	novel	Novel_lncRNA	chr9	55250786	55253987	+	2	2900	170
TCONS_00037189	XLOC_030830	XLOC_030830	novel	Novel_lncRNA	chr1	139639444	139641176	+	2	287	69
TCONS_00648470	ENSSSCG00000014792	STIM1	protein_coding	Novel_lncRNA	chr9	6257219	6354702	-	2	5433	262
TCONS_00151773	XLOC_127307	XLOC_127307	protein_coding	Novel_lncRNA	chr12	52404741	52418993	-	6	5248	229
TCONS_00151772	XLOC_127307	XLOC_127307	protein_coding	Novel_lncRNA	chr12	52404741	52418952	-	4	6261	229
TCONS_00151771	XLOC_127307	XLOC_127307	protein_coding	Novel_lncRNA	chr12	52404741	52416872	-	4	3879	229
TCONS_00347383	ENSSSCG00000023890	ATG2A	protein_coding	Novel_lncRNA	chr2	7219722	7297928	+	2	6373	143
TCONS_00347382	ENSSSCG00000040674	MAJIN	protein_coding	Novel_lncRNA	chr2	7211863	7245321	+	2	324	79
TCONS_00408388	ENSSSCG00000008496	-	protein_coding	Novel_lncRNA	chr3	103081976	103098018	+	2	6831	167
TCONS_00492111	XLOC_410205	XLOC_410205	novel	Novel_lncRNA	chr5	33885683	33894118	-	3	401	88
TCONS_00655018	XLOC_544204	XLOC_544204	novel	Novel_lncRNA	chr9	47102726	47107087	-	2	522	129
TCONS_00343445	ENSSSCG00000016661	44811	protein_coding	Novel_lncRNA	chr18	38119489	38272911	-	2	1071	148
TCONS_00171828	XLOC_143955	XLOC_143955	protein_coding	Novel_lncRNA	chr13	132313394	132320720	+	2	621	101
TCONS_00396402	ENSSSCG00000027967	IGSF6	protein_coding	Novel_lncRNA	chr3	23670221	23720209	+	4	1328	328
TCONS_00396400	ENSSSCG00000027967	IGSF6	protein_coding	Novel_lncRNA	chr3	23669880	23720209	+	5	1876	397
TCONS_00396401	ENSSSCG00000027967	IGSF6	protein_coding	Novel_lncRNA	chr3	23670103	23720209	+	5	1656	398
TCONS_00396406	XLOC_331461	XLOC_331461	protein_coding	Novel_lncRNA	chr3	23720286	23789660	+	5	2448	163
TCONS_00396407	XLOC_331461	XLOC_331461	protein_coding	Novel_lncRNA	chr3	23720286	23792567	+	5	484	95
TCONS_00396404	XLOC_331461	XLOC_331461	protein_coding	Novel_lncRNA	chr3	23720286	23758898	+	4	3184	144
TCONS_00663179	ENSSSCG00000037556	COG5	protein_coding	Novel_lncRNA	chr9	107273049	107273895	-	2	642	173
TCONS_00676375	XLOC_562602	XLOC_562602	novel	Novel_lncRNA	chrX	70856354	70897730	+	2	789	80
TCONS_00471252	XLOC_393266	XLOC_393266	novel	Novel_lncRNA	chr4	130696538	130702398	-	2	3265	274
TCONS_00655862	XLOC_544903	XLOC_544903	protein_coding	Novel_lncRNA	chr9	53394871	53439929	-	2	384	66
TCONS_00663174	ENSSSCG00000037556	COG5	protein_coding	Novel_lncRNA	chr9	107135739	107230515	-	2	2755	191
TCONS_00471254	XLOC_393266	XLOC_393266	novel	Novel_lncRNA	chr4	130696538	130702398	-	2	5061	274
TCONS_00666126	XLOC_553604	XLOC_553604	protein_coding	Novel_lncRNA	chr9	131437894	131468506	-	2	356	49
TCONS_00324962	ENSSSCG00000007094	DZANK1	protein_coding	Novel_lncRNA	chr17	26712582	26734006	-	2	474	78
TCONS_00375842	XLOC_315115	XLOC_315115	protein_coding	Novel_lncRNA	chr2	40672731	40673926	-	2	737	113
TCONS_00605950	ENSSSCG00000009228	MAPK10	protein_coding	Novel_lncRNA	chr8	132249639	132628979	+	7	1851	193
TCONS_00142062	ENSSSCG00000017888	SLC13A5	protein_coding	Novel_lncRNA	chr12	50665252	50703312	+	2	428	56
TCONS_00324967	XLOC_274550	XLOC_274550	novel	Novel_lncRNA	chr17	26752247	26759905	-	2	1663	129
TCONS_00324968	XLOC_274550	XLOC_274550	novel	Novel_lncRNA	chr17	26752247	26759933	-	3	1151	129
TCONS_00096066	XLOC_081790	XLOC_081790	novel	Novel_lncRNA	chr10	28869855	28870488	+	2	544	84
TCONS_00506038	XLOC_421839	XLOC_421839	novel	Novel_lncRNA	chr6	26919145	26945481	+	2	730	116
TCONS_00082297	XLOC_070046	XLOC_070046	novel	Novel_lncRNA	chr1	201563962	201587274	-	2	23227	151
TCONS_00082296	XLOC_070046	XLOC_070046	novel	Novel_lncRNA	chr1	201563962	201587056	-	2	6585	143
TCONS_00150798	XLOC_126746	XLOC_126746	novel	Novel_lncRNA	chr12	44893776	44896665	-	2	888	97
TCONS_00414171	XLOC_346142	XLOC_346142	novel	Novel_lncRNA	chr3	5438422	5439831	-	2	869	140
TCONS_00150797	ENSSSCG00000017764	KIAA0100	protein_coding	Novel_lncRNA	chr12	44865441	44889812	-	2	375	71
TCONS_00414172	XLOC_346143	XLOC_346143	novel	Novel_lncRNA	chr3	5444353	5448368	-	2	3741	129
TCONS_00414177	XLOC_346148	XLOC_346148	novel	Novel_lncRNA	chr3	5461920	5463429	-	2	1251	141
TCONS_00470262	XLOC_392486	XLOC_392486	protein_coding	Novel_lncRNA	chr4	124356547	124358620	-	2	1167	246
TCONS_00399982	XLOC_334024	XLOC_334024	novel	Novel_lncRNA	chr3	46893085	46894154	+	2	371	73
TCONS_00654439	ENSSSCG00000015071	SIK3	protein_coding	Novel_lncRNA	chr9	44453703	44507342	-	2	9156	152
TCONS_00610273	ENSSSCG00000022446	SEL1L3	protein_coding	Novel_lncRNA	chr8	19506143	19577736	-	2	611	68
TCONS_00259769	XLOC_217703	XLOC_217703	novel	Novel_lncRNA	chr15	73114554	73160781	+	3	1892	115
TCONS_00496078	ENSSSCG00000000704	TAPBPL	protein_coding	Novel_lncRNA	chr5	64177955	64191001	-	2	704	105
TCONS_00336262	XLOC_283579	XLOC_283579	protein_coding	Novel_lncRNA	chr18	46061896	46066678	+	2	391	49
TCONS_00613222	ENSSSCG00000008858	KLHL2	protein_coding	Novel_lncRNA	chr8	43772548	43870999	-	3	1754	114
TCONS_00415228	ENSSSCG00000024045	-	protein_coding	Novel_lncRNA	chr3	11973749	11986866	-	2	3605	190
TCONS_00415229	ENSSSCG00000028635	-	protein_coding	Novel_lncRNA	chr3	12001938	12026734	-	2	2503	164
TCONS_00546778	ENSSSCG00000005777	TXNL4A	protein_coding	Novel_lncRNA	chr6	127981983	127997199	-	3	1039	90
TCONS_00280563	ENSSSCG00000016011	NEUROD1	protein_coding	Novel_lncRNA	chr15	87172332	87179819	-	3	636	76
TCONS_00546773	ENSSSCG00000005777	TXNL4A	protein_coding	Novel_lncRNA	chr6	127973679	127981918	-	2	1133	69
TCONS_00421719	ENSSSCG00000036805	-	protein_coding	Novel_lncRNA	chr3	57220870	57321338	-	4	759	187
TCONS_00511689	XLOC_425815	XLOC_425815	protein_coding	Novel_lncRNA	chr6	59602193	59609598	+	2	383	127
TCONS_00101877	XLOC_086875	XLOC_086875	novel	Novel_lncRNA	chr10	66347598	66352127	+	2	455	82
TCONS_00101876	XLOC_086875	XLOC_086875	novel	Novel_lncRNA	chr10	66347545	66351556	+	2	398	90
TCONS_00413687	XLOC_345805	XLOC_345805	novel	Novel_lncRNA	chr3	1993692	1997462	-	3	836	196
TCONS_00581914	ENSSSCG00000023790	-	protein_coding	Novel_lncRNA	chr7	77326919	77333220	-	3	320	73
TCONS_00348241	XLOC_292901	XLOC_292901	novel	Novel_lncRNA	chr2	10716675	10724701	+	2	8003	124
TCONS_00697064	XLOC_580942	XLOC_580942	protein_coding	Novel_lncRNA	chrX	125433441	125446128	-	2	230	50
TCONS_00502818	ENSSSCG00000032060	-	protein_coding	Novel_lncRNA	chr6	7220838	7313568	+	2	1545	120
TCONS_00659083	XLOC_547733	XLOC_547733	novel	Novel_lncRNA	chr9	74053682	74107483	-	2	245	81
TCONS_00441836	ENSSSCG00000006218	PDE7A	protein_coding	Novel_lncRNA	chr4	68871074	68880985	+	2	7902	150
TCONS_00150428	ENSSSCG00000017732	ZNF207	protein_coding	Novel_lncRNA	chr12	42551029	42597964	-	2	2627	92
TCONS_00630391	XLOC_523617	XLOC_523617	novel	Novel_lncRNA	chr9	21516309	21542696	+	2	650	107
TCONS_00643981	ENSSSCG00000015499	-	protein_coding	Novel_lncRNA	chr9	116989364	117060053	+	2	1380	99
TCONS_00687803	XLOC_572693	XLOC_572693	novel	Novel_lncRNA	chrX	45841406	45854799	-	3	1351	106
TCONS_00072398	XLOC_061496	XLOC_061496	protein_coding	Novel_lncRNA	chr1	126242834	126291908	-	5	2979	90
TCONS_00290231	XLOC_243870	XLOC_243870	protein_coding	Novel_lncRNA	chr16	22519817	22527098	+	2	344	90
TCONS_00072395	XLOC_061496	XLOC_061496	protein_coding	Novel_lncRNA	chr1	126228451	126291925	-	4	4937	160
TCONS_00313564	XLOC_264830	XLOC_264830	novel	Novel_lncRNA	chr17	15642220	15645349	+	2	285	57
TCONS_00446724	XLOC_372736	XLOC_372736	novel	Novel_lncRNA	chr4	99157370	99160978	+	2	409	74
TCONS_00239677	XLOC_200181	XLOC_200181	novel	Novel_lncRNA	chr14	66226206	66274854	-	3	2966	105
TCONS_00687808	XLOC_572709	XLOC_572709	novel	Novel_lncRNA	chrX	45845226	45857794	-	3	526	107
TCONS_00461295	ENSSSCG00000035826	-	protein_coding	Novel_lncRNA	chr4	68776090	68880219	-	8	4514	145
TCONS_00233936	XLOC_196096	XLOC_196096	novel	Novel_lncRNA	chr14	28262253	28268480	-	4	474	76
TCONS_00635406	XLOC_527742	XLOC_527742	novel	Novel_lncRNA	chr9	55753148	55754115	+	2	800	136
TCONS_00560151	XLOC_464018	XLOC_464018	novel	Novel_lncRNA	chr7	42127128	42131158	+	2	595	109
TCONS_00504142	XLOC_420279	XLOC_420279	novel	Novel_lncRNA	chr6	12414584	12420199	+	2	5060	149
TCONS_00629244	XLOC_522633	XLOC_522633	novel	Novel_lncRNA	chr9	10379561	10408201	+	2	2171	91
TCONS_00290799	XLOC_244358	XLOC_244358	novel	Novel_lncRNA	chr16	27081125	27084338	+	3	415	70
TCONS_00147154	XLOC_124227	XLOC_124227	novel	Novel_lncRNA	chr12	20104133	20105184	-	2	683	116
TCONS_00192201	ENSSSCG00000021203	PIK3CB	protein_coding	Novel_lncRNA	chr13	79430973	79451950	-	2	441	49
TCONS_00409006	ENSSSCG00000020986	CAPN13	protein_coding	Novel_lncRNA	chr3	108531101	108545702	+	2	6526	153
TCONS_00235790	XLOC_197478	XLOC_197478	novel	Novel_lncRNA	chr14	40263317	40278720	-	2	475	66
TCONS_00472180	XLOC_394032	XLOC_394032	novel	Novel_lncRNA	chr5	3354511	3366673	+	3	918	162
TCONS_00472181	XLOC_394032	XLOC_394032	novel	Novel_lncRNA	chr5	3354511	3366673	+	3	1260	199
TCONS_00272597	XLOC_228677	XLOC_228677	novel	Novel_lncRNA	chr15	29412260	29426845	-	2	328	57
TCONS_00621260	XLOC_515712	XLOC_515712	novel	Novel_lncRNA	chr8	100996957	101004344	-	2	877	85
TCONS_00484592	XLOC_404033	XLOC_404033	novel	Novel_lncRNA	chr5	89728452	89850398	+	3	598	91
TCONS_00472187	XLOC_394036	XLOC_394036	novel	Novel_lncRNA	chr5	3442293	3454286	+	2	831	199
TCONS_00656365	XLOC_545361	XLOC_545361	novel	Novel_lncRNA	chr9	56486062	56510780	-	4	1859	112
TCONS_00079940	XLOC_067915	XLOC_067915	novel	Novel_lncRNA	chr1	183422986	183792406	-	7	2203	122
TCONS_00447588	XLOC_373434	XLOC_373434	protein_coding	Novel_lncRNA	chr4	104694680	104750443	+	2	1112	138
TCONS_00024323	XLOC_019753	XLOC_019753	protein_coding	Novel_lncRNA	chr1	44228178	44238021	+	2	549	63
TCONS_00108491	ENSSSCG00000011068	-	protein_coding	Novel_lncRNA	chr10	48729675	48759766	-	2	2212	126
TCONS_00633469	XLOC_526215	XLOC_526215	novel	Novel_lncRNA	chr9	41886882	41924267	+	2	1110	128
TCONS_00274436	XLOC_230384	XLOC_230384	protein_coding	Novel_lncRNA	chr15	44870339	44905713	-	2	294	60
TCONS_00274316	XLOC_230270	XLOC_230270	novel	Novel_lncRNA	chr15	43734911	43787974	-	2	829	112
TCONS_00586718	XLOC_485548	XLOC_485548	novel	Novel_lncRNA	chr7	113729749	113738092	-	2	7736	148
TCONS_00427333	ENSSSCG00000008451	-	protein_coding	Novel_lncRNA	chr3	96254583	96331001	-	2	294	48
TCONS_00100476	XLOC_085591	XLOC_085591	novel	Novel_lncRNA	chr10	56548136	56567614	+	2	15263	171
TCONS_00100477	XLOC_085591	XLOC_085591	novel	Novel_lncRNA	chr10	56548136	56567614	+	2	10334	171
TCONS_00099642	XLOC_084879	XLOC_084879	novel	Novel_lncRNA	chr10	50475777	50479113	+	2	642	125
TCONS_00100475	XLOC_085591	XLOC_085591	novel	Novel_lncRNA	chr10	56548136	56567614	+	2	15485	171
TCONS_00099644	XLOC_084880	XLOC_084880	novel	Novel_lncRNA	chr10	50479192	50486460	+	2	2770	118
TCONS_00649075	XLOC_539126	XLOC_539126	protein_coding	Novel_lncRNA	chr9	10567834	10575513	-	2	1050	109
TCONS_00474670	XLOC_395851	XLOC_395851	protein_coding	Novel_lncRNA	chr5	19787492	19795039	+	3	4246	173
TCONS_00474671	XLOC_395851	XLOC_395851	protein_coding	Novel_lncRNA	chr5	19787492	19795039	+	3	4154	162
TCONS_00290243	ENSSSCG00000016846	WDR70	protein_coding	Novel_lncRNA	chr16	22609962	22628258	+	2	1516	101
TCONS_00290242	ENSSSCG00000016846	WDR70	protein_coding	Novel_lncRNA	chr16	22608597	22612544	+	2	1263	70
TCONS_00626083	ENSSSCG00000023593	AFF1	protein_coding	Novel_lncRNA	chr8	131870857	131924820	-	3	4478	101
TCONS_00290244	ENSSSCG00000016846	WDR70	protein_coding	Novel_lncRNA	chr16	22666753	22688799	+	2	1166	81
TCONS_00313906	XLOC_265115	XLOC_265115	protein_coding	Novel_lncRNA	chr17	19363697	19411600	+	3	2545	168
TCONS_00290246	ENSSSCG00000016846	WDR70	protein_coding	Novel_lncRNA	chr16	22855724	22878500	+	2	1713	133
TCONS_00313908	ENSSSCG00000007066	SLX4IP	protein_coding	Novel_lncRNA	chr17	19363711	19541096	+	5	856	94
TCONS_00313909	XLOC_265120	XLOC_265120	novel	Novel_lncRNA	chr17	19413644	19415664	+	2	1987	100
TCONS_00221720	XLOC_185936	XLOC_185936	protein_coding	Novel_lncRNA	chr14	76247107	76248123	+	2	883	97
TCONS_00221726	XLOC_185937	XLOC_185937	protein_coding	Novel_lncRNA	chr14	76304272	76314150	+	3	6876	202
TCONS_00583940	XLOC_483237	XLOC_483237	novel	Novel_lncRNA	chr7	92417359	92422028	-	2	1066	183
TCONS_00221725	XLOC_185937	XLOC_185937	protein_coding	Novel_lncRNA	chr14	76304272	76314150	+	4	6564	202
TCONS_00659438	XLOC_548048	XLOC_548048	novel	Novel_lncRNA	chr9	77342998	77509189	-	5	1758	100
TCONS_00592186	ENSSSCG00000028983	TBC1D1	protein_coding	Novel_lncRNA	chr8	29324848	29408407	+	3	3236	132
TCONS_00534793	XLOC_444579	XLOC_444579	protein_coding	Novel_lncRNA	chr6	45888977	45897356	-	2	326	64
TCONS_00327122	ENSSSCG00000007331	RBL1	protein_coding	Novel_lncRNA	chr17	40183482	40246460	-	2	970	105
TCONS_00370349	ENSSSCG00000037451	PPFIA1	protein_coding	Novel_lncRNA	chr2	3096583	3106737	-	3	1116	143
TCONS_00370348	ENSSSCG00000037451	PPFIA1	protein_coding	Novel_lncRNA	chr2	3096583	3100804	-	2	1155	183
TCONS_00277529	ENSSSCG00000015885	PLA2R1	protein_coding	Novel_lncRNA	chr15	66969220	66976549	-	2	1916	105
TCONS_00327126	ENSSSCG00000007331	RBL1	protein_coding	Novel_lncRNA	chr17	40191709	40210606	-	2	7925	103
TCONS_00318483	XLOC_268964	XLOC_268964	novel	Novel_lncRNA	chr17	44331842	44354553	+	3	3106	122
TCONS_00202185	ENSSSCG00000011940	DZIP3	protein_coding	Novel_lncRNA	chr13	150816865	150821607	-	2	666	55
TCONS_00648723	XLOC_538895	XLOC_538895	novel	Novel_lncRNA	chr9	8072360	8083643	-	2	2117	115
TCONS_00659816	XLOC_548369	XLOC_548369	novel	Novel_lncRNA	chr9	81803620	81812124	-	2	925	83
TCONS_00223655	ENSSSCG00000010380	MAPK8	protein_coding	Novel_lncRNA	chr14	88985671	89012716	+	2	13077	200
TCONS_00223657	ENSSSCG00000010380	MAPK8	protein_coding	Novel_lncRNA	chr14	88988909	89065213	+	2	1023	71
TCONS_00671875	ENSSSCG00000027777	-	protein_coding	Novel_lncRNA	chrX	33161173	33177168	+	2	290	76
TCONS_00392360	ENSSSCG00000023231	RBM22	protein_coding	Novel_lncRNA	chr2	151630065	151677246	-	2	2608	125
TCONS_00618201	ENSSSCG00000020717	FAM160A1	protein_coding	Novel_lncRNA	chr8	77581469	77602145	-	2	500	164
TCONS_00480294	XLOC_400563	XLOC_400563	protein_coding	Novel_lncRNA	chr5	62021369	62038402	+	2	15114	141
TCONS_00281746	XLOC_236606	XLOC_236606	protein_coding	Novel_lncRNA	chr15	96209883	96313649	-	3	526	93
TCONS_00445174	XLOC_371865	XLOC_371865	protein_coding	Novel_lncRNA	chr4	91402563	91430067	+	2	6058	131
TCONS_00339823	XLOC_286249	XLOC_286249	novel	Novel_lncRNA	chr18	14541817	14549384	-	2	363	47
TCONS_00487821	XLOC_406841	XLOC_406841	protein_coding	Novel_lncRNA	chr5	7573188	7575954	-	2	821	215
TCONS_00480292	ENSSSCG00000000656	CLEC2B	protein_coding	Novel_lncRNA	chr5	61996777	62038402	+	4	20744	141
TCONS_00141875	XLOC_120597	XLOC_120597	protein_coding	Novel_lncRNA	chr12	49057602	49248554	+	2	794	90
TCONS_00146397	XLOC_123721	XLOC_123721	novel	Novel_lncRNA	chr12	15312812	15319144	-	2	4192	105
TCONS_00141876	XLOC_120598	XLOC_120598	protein_coding	Novel_lncRNA	chr12	49070285	49261300	+	2	850	113
TCONS_00535842	ENSSSCG00000003071	ZNF404	protein_coding	Novel_lncRNA	chr6	50719834	50721479	-	2	817	111
TCONS_00535841	ENSSSCG00000003071	ZNF404	protein_coding	Novel_lncRNA	chr6	50712686	50721479	-	3	2584	108
TCONS_00523753	ENSSSCG00000003809	JAK1	protein_coding	Novel_lncRNA	chr6	147320653	147358383	+	3	28013	149
TCONS_00690431	XLOC_575000	XLOC_575000	novel	Novel_lncRNA	chrX	66176720	66205806	-	2	328	108
TCONS_00338663	XLOC_285450	XLOC_285450	novel	Novel_lncRNA	chr18	7368715	7375906	-	2	7172	154
TCONS_00382140	XLOC_319604	XLOC_319604	protein_coding	Novel_lncRNA	chr2	80397496	80411142	-	3	723	150
TCONS_00054389	ENSSSCG00000005604	PBX3	protein_coding	Novel_lncRNA	chr1	266339104	266565056	+	4	30040	168
TCONS_00576620	XLOC_477173	XLOC_477173	protein_coding	Novel_lncRNA	chr7	42302946	42322194	-	2	590	78
TCONS_00659509	ENSSSCG00000015342	COL28A1	protein_coding	Novel_lncRNA	chr9	77478348	77678279	-	2	6269	304
TCONS_00644969	ENSSSCG00000031121	-	protein_coding	Novel_lncRNA	chr9	125300365	125383218	+	4	1258	152
TCONS_00607255	XLOC_503355	XLOC_503355	novel	Novel_lncRNA	chr8	457481	460095	-	2	868	148
TCONS_00573478	ENSSSCG00000001234	TRIM10	protein_coding	Novel_lncRNA	chr7	22731619	22743157	-	8	2115	322
TCONS_00054387	ENSSSCG00000005604	PBX3	protein_coding	Novel_lncRNA	chr1	266339104	266434102	+	2	27880	168
TCONS_00640272	ENSSSCG00000015368	HDAC9	protein_coding	Novel_lncRNA	chr9	87395728	87502285	+	3	26693	162
TCONS_00466563	ENSSSCG00000037980	-	protein_coding	Novel_lncRNA	chr4	100351523	100400854	-	3	4989	112
TCONS_00466562	ENSSSCG00000037980	-	protein_coding	Novel_lncRNA	chr4	100351523	100374723	-	4	8257	359
TCONS_00466561	ENSSSCG00000037980	-	protein_coding	Novel_lncRNA	chr4	100336908	100374723	-	9	6365	538
TCONS_00404196	XLOC_337419	XLOC_337419	protein_coding	Novel_lncRNA	chr3	77421978	77424053	+	2	1067	72
TCONS_00364046	ENSSSCG00000037019	CAMK4	protein_coding	Novel_lncRNA	chr2	116171982	116212021	+	2	1065	111
TCONS_00364045	XLOC_305709	XLOC_305709	protein_coding	Novel_lncRNA	chr2	116162721	116181752	+	2	3112	121
TCONS_00550564	XLOC_456573	XLOC_456573	novel	Novel_lncRNA	chr6	157096650	157185739	-	2	1009	88
TCONS_00550567	XLOC_456573	XLOC_456573	novel	Novel_lncRNA	chr6	157099498	157170596	-	3	3298	123
TCONS_00518988	XLOC_431205	XLOC_431205	novel	Novel_lncRNA	chr6	106419973	106445042	+	2	3339	113
TCONS_00584573	XLOC_483771	XLOC_483771	novel	Novel_lncRNA	chr7	96582942	96583548	-	2	204	67
TCONS_00506422	XLOC_422019	XLOC_422019	novel	Novel_lncRNA	chr6	29113971	29122389	+	3	2424	203
TCONS_00113452	XLOC_096605	XLOC_096605	novel	Novel_lncRNA	chr11	13878947	13884503	+	2	4342	144
TCONS_00164809	ENSSSCG00000011708	TSC22D2	protein_coding	Novel_lncRNA	chr13	90613958	90676442	+	2	4261	89
TCONS_00584555	ENSSSCG00000002337	ZFYVE1	protein_coding	Novel_lncRNA	chr7	96334640	96357546	-	2	4714	163
TCONS_00587989	XLOC_486657	XLOC_486657	novel	Novel_lncRNA	chr8	4471	11590	+	4	814	271
TCONS_00400568	XLOC_334531	XLOC_334531	protein_coding	Novel_lncRNA	chr3	51965019	51988216	+	2	246	59
TCONS_00587983	XLOC_486657	XLOC_486657	novel	Novel_lncRNA	chr8	2073	11590	+	3	879	235
TCONS_00488042	XLOC_406975	XLOC_406975	protein_coding	Novel_lncRNA	chr5	9367825	9377002	-	2	1193	137
TCONS_00350788	XLOC_294951	XLOC_294951	novel	Novel_lncRNA	chr2	28818651	28828078	+	2	2407	192
TCONS_00125648	ENSSSCG00000009389	TRIM13	protein_coding	Novel_lncRNA	chr11	17848927	17870030	-	5	841	197
TCONS_00665024	XLOC_552736	XLOC_552736	protein_coding	Novel_lncRNA	chr9	123287793	123299234	-	3	6334	175
TCONS_00678334	XLOC_564331	XLOC_564331	protein_coding	Novel_lncRNA	chrX	90411032	90420124	+	2	588	146
TCONS_00679478	XLOC_565345	XLOC_565345	novel	Novel_lncRNA	chrX	98937657	98940839	+	2	1774	115
TCONS_00626582	ENSSSCG00000009233	GPAT3	protein_coding	Novel_lncRNA	chr8	134960879	135024761	-	2	907	123
TCONS_00626581	ENSSSCG00000009233	GPAT3	protein_coding	Novel_lncRNA	chr8	134944652	134992950	-	2	255	72
TCONS_00582759	XLOC_482238	XLOC_482238	novel	Novel_lncRNA	chr7	83134493	83135426	-	2	216	39
TCONS_00397539	ENSSSCG00000027101	TVP23A	protein_coding	Novel_lncRNA	chr3	32312260	32331927	+	10	4112	319
TCONS_00510365	ENSSSCG00000003107	ARHGAP35	protein_coding	Novel_lncRNA	chr6	52737947	52813838	+	2	5728	113
TCONS_00665029	XLOC_552736	XLOC_552736	protein_coding	Novel_lncRNA	chr9	123287793	123457341	-	4	1907	179
TCONS_00125645	ENSSSCG00000009389	TRIM13	protein_coding	Novel_lncRNA	chr11	17806500	17809067	-	2	1861	166
TCONS_00125646	ENSSSCG00000009389	TRIM13	protein_coding	Novel_lncRNA	chr11	17806500	17849732	-	2	1029	144
TCONS_00590450	XLOC_488774	XLOC_488774	novel	Novel_lncRNA	chr8	17118813	17176628	+	2	17139	173
TCONS_00558029	ENSSSCG00000001499	DST	protein_coding	Novel_lncRNA	chr7	29065133	29083816	+	2	236	60
TCONS_00638586	XLOC_530351	XLOC_530351	novel	Novel_lncRNA	chr9	76349324	76353142	+	2	596	64
TCONS_00638587	XLOC_530351	XLOC_530351	novel	Novel_lncRNA	chr9	76349324	76557357	+	3	287	78
TCONS_00664267	XLOC_552132	XLOC_552132	protein_coding	Novel_lncRNA	chr9	116755480	116858043	-	2	9029	92
TCONS_00157681	XLOC_131760	XLOC_131760	protein_coding	Novel_lncRNA	chr13	34207274	34227095	+	2	978	132
TCONS_00357376	XLOC_299919	XLOC_299919	protein_coding	Novel_lncRNA	chr2	77185314	77188308	+	2	655	199
TCONS_00352253	XLOC_296261	XLOC_296261	novel	Novel_lncRNA	chr2	43097811	43158274	+	2	279	64
TCONS_00295016	XLOC_248101	XLOC_248101	novel	Novel_lncRNA	chr16	50936083	50988211	+	2	272	90
TCONS_00662766	ENSSSCG00000015427	ORC5	protein_coding	Novel_lncRNA	chr9	104085388	104097626	-	2	4336	104
TCONS_00095484	ENSSSCG00000010915	NAV1	protein_coding	Novel_lncRNA	chr10	24064011	24133006	+	2	1675	131
TCONS_00151213	ENSSSCG00000017832	METTL16	protein_coding	Novel_lncRNA	chr12	48517324	48548441	-	2	787	67
TCONS_00690334	ENSSSCG00000032946	-	protein_coding	Novel_lncRNA	chrX	64616722	64707978	-	4	1873	187
TCONS_00232320	XLOC_194691	XLOC_194691	novel	Novel_lncRNA	chr14	13828257	13829166	-	2	256	84
TCONS_00640762	ENSSSCG00000036722	MALSU1	protein_coding	Novel_lncRNA	chr9	92099696	92112448	+	2	12143	126
TCONS_00279002	XLOC_234171	XLOC_234171	protein_coding	Novel_lncRNA	chr15	79332003	79337196	-	5	808	88
TCONS_00279003	XLOC_234172	XLOC_234172	protein_coding	Novel_lncRNA	chr15	79342239	79431640	-	4	629	110
TCONS_00279000	XLOC_234171	XLOC_234171	protein_coding	Novel_lncRNA	chr15	79332003	79337177	-	5	807	94
TCONS_00279001	XLOC_234171	XLOC_234171	protein_coding	Novel_lncRNA	chr15	79332003	79337196	-	3	599	91
TCONS_00163666	ENSSSCG00000011676	-	protein_coding	Novel_lncRNA	chr13	82749055	82782740	+	6	14242	221
TCONS_00163667	ENSSSCG00000011676	-	protein_coding	Novel_lncRNA	chr13	82749055	82827917	+	10	14609	342
TCONS_00392899	ENSSSCG00000026422	GPER1	protein_coding	Novel_lncRNA	chr3	650695	745292	+	3	784	177
TCONS_00318808	ENSSSCG00000007371	HNF4A	protein_coding	Novel_lncRNA	chr17	46698494	46802724	+	2	1874	140
TCONS_00445405	ENSSSCG00000026210	-	protein_coding	Novel_lncRNA	chr4	92578681	92592554	+	2	1153	89
TCONS_00695606	XLOC_579671	XLOC_579671	novel	Novel_lncRNA	chrX	112787713	112810398	-	2	336	60
TCONS_00344809	ENSSSCG00000016718	NPY	protein_coding	Novel_lncRNA	chr18	47985555	47988392	-	2	702	107
TCONS_00400696	ENSSSCG00000008169	TBC1D8	protein_coding	Novel_lncRNA	chr3	53217912	53277306	+	2	651	82
TCONS_00328106	XLOC_276996	XLOC_276996	protein_coding	Novel_lncRNA	chr17	47292050	47297828	-	2	2035	120
TCONS_00103430	XLOC_088300	XLOC_088300	novel	Novel_lncRNA	chr10	7309288	7310601	-	2	1294	87
TCONS_00646135	XLOC_536796	XLOC_536796	protein_coding	Novel_lncRNA	chr9	130752075	130777884	+	2	289	50
TCONS_00421782	XLOC_351701	XLOC_351701	protein_coding	Novel_lncRNA	chr3	57458096	57481334	-	2	797	91
TCONS_00447991	XLOC_373710	XLOC_373710	protein_coding	Novel_lncRNA	chr4	107791875	107800485	+	2	490	112
TCONS_00094282	XLOC_080428	XLOC_080428	novel	Novel_lncRNA	chr10	12756781	12821209	+	4	791	142
TCONS_00270191	XLOC_226516	XLOC_226516	novel	Novel_lncRNA	chr15	7449708	7469535	-	5	1358	77
TCONS_00510096	ENSSSCG00000038879	RELB	protein_coding	Novel_lncRNA	chr6	51444668	51452127	+	2	6536	168
TCONS_00440321	ENSSSCG00000022989	ZNF704	protein_coding	Novel_lncRNA	chr4	55683478	55814416	+	2	1705	223
TCONS_00139712	ENSSSCG00000038505	MSI2	protein_coding	Novel_lncRNA	chr12	33523972	33622885	+	2	705	149
TCONS_00139710	ENSSSCG00000038505	MSI2	protein_coding	Novel_lncRNA	chr12	33517713	33622885	+	2	679	146
TCONS_00518361	ENSSSCG00000038494	LPIN2	protein_coding	Novel_lncRNA	chr6	103626950	103654221	+	2	8015	179
TCONS_00331881	XLOC_279893	XLOC_279893	protein_coding	Novel_lncRNA	chr18	8168100	8186408	+	3	4129	117
TCONS_00643570	XLOC_534625	XLOC_534625	novel	Novel_lncRNA	chr9	115111007	115172386	+	2	1309	124
TCONS_00405593	XLOC_338644	XLOC_338644	novel	Novel_lncRNA	chr3	86085485	86126175	+	2	222	70
TCONS_00095153	XLOC_081073	XLOC_081073	novel	Novel_lncRNA	chr10	21739052	21778093	+	3	1085	130
TCONS_00461232	ENSSSCG00000006206	SGK3	protein_coding	Novel_lncRNA	chr4	68046043	68073232	-	2	12712	183
TCONS_00317105	XLOC_268023	XLOC_268023	novel	Novel_lncRNA	chr17	34821781	34822603	+	2	443	112
TCONS_00240503	XLOC_201009	XLOC_201009	protein_coding	Novel_lncRNA	chr14	75042056	75067260	-	2	690	145
TCONS_00461231	ENSSSCG00000006206	SGK3	protein_coding	Novel_lncRNA	chr4	68034648	68073336	-	2	3795	161
TCONS_00461236	XLOC_385318	XLOC_385318	protein_coding	Novel_lncRNA	chr4	68120098	68130310	-	3	528	164
TCONS_00461234	XLOC_385318	XLOC_385318	protein_coding	Novel_lncRNA	chr4	68120098	68120979	-	2	654	128
TCONS_00461728	XLOC_385774	XLOC_385774	novel	Novel_lncRNA	chr4	70934241	70940070	-	2	3192	110
TCONS_00209177	XLOC_175978	XLOC_175978	protein_coding	Novel_lncRNA	chr13	197981285	197992451	-	2	464	61
TCONS_00135173	XLOC_115963	XLOC_115963	novel	Novel_lncRNA	chr12	3800371	3802124	+	2	1548	171
TCONS_00051728	XLOC_043768	XLOC_043768	novel	Novel_lncRNA	chr1	245671249	245677155	+	4	757	92
TCONS_00135174	XLOC_115963	XLOC_115963	novel	Novel_lncRNA	chr12	3800416	3803673	+	3	593	131
TCONS_00045672	XLOC_038364	XLOC_038364	novel	Novel_lncRNA	chr1	203774671	203775739	+	2	286	60
TCONS_00482632	XLOC_402392	XLOC_402392	novel	Novel_lncRNA	chr5	77645797	77699907	+	4	11236	113
TCONS_00641871	XLOC_533289	XLOC_533289	novel	Novel_lncRNA	chr9	101066547	101068329	+	2	1491	89
TCONS_00051725	XLOC_043768	XLOC_043768	novel	Novel_lncRNA	chr1	245666851	245677155	+	5	524	113
TCONS_00391847	ENSSSCG00000028976	PPP2R2B	protein_coding	Novel_lncRNA	chr2	148209626	148234310	-	3	878	183
TCONS_00692013	ENSSSCG00000012544	-	protein_coding	Novel_lncRNA	chrX	85940837	85981638	-	3	351	117
TCONS_00141414	XLOC_120317	XLOC_120317	protein_coding	Novel_lncRNA	chr12	45492432	45501361	+	2	304	60
TCONS_00208379	XLOC_175257	XLOC_175257	protein_coding	Novel_lncRNA	chr13	192082122	192212907	-	2	564	73
TCONS_00698321	XLOC_582043	XLOC_582043	novel	Novel_lncRNA	chrY	41599137	41622899	+	3	298	61
TCONS_00268643	XLOC_225134	XLOC_225134	novel	Novel_lncRNA	chr15	139951094	139953588	+	2	439	145
TCONS_00220355	XLOC_184813	XLOC_184813	novel	Novel_lncRNA	chr14	67094436	67110208	+	2	3649	110
TCONS_00147712	XLOC_124613	XLOC_124613	novel	Novel_lncRNA	chr12	22408869	22409418	-	2	503	116
TCONS_00604804	XLOC_501414	XLOC_501414	novel	Novel_lncRNA	chr8	122500116	122504882	+	2	4727	104
TCONS_00394498	ENSSSCG00000037567	-	protein_coding	Novel_lncRNA	chr3	10037931	10040780	+	3	2106	378
TCONS_00117409	XLOC_100142	XLOC_100142	novel	Novel_lncRNA	chr11	44967990	44977799	+	3	1561	93
TCONS_00413303	XLOC_345529	XLOC_345529	novel	Novel_lncRNA	chr3	132456115	132458240	+	2	1709	267
TCONS_00413302	XLOC_345529	XLOC_345529	novel	Novel_lncRNA	chr3	132456115	132458240	+	4	1614	136
TCONS_00413300	XLOC_345527	XLOC_345527	novel	Novel_lncRNA	chr3	132453334	132455617	+	2	287	70
TCONS_00210521	XLOC_177075	XLOC_177075	protein_coding	Novel_lncRNA	chr13	207759190	207760421	-	2	374	84
TCONS_00413305	XLOC_345529	XLOC_345529	novel	Novel_lncRNA	chr3	132456116	132458240	+	2	1848	233
TCONS_00539066	ENSSSCG00000040531	-	protein_coding	Novel_lncRNA	chr6	68555636	68562251	-	2	300	76
TCONS_00301904	XLOC_254430	XLOC_254430	protein_coding	Novel_lncRNA	chr16	24039192	24042286	-	2	297	98
TCONS_00301903	XLOC_254430	XLOC_254430	protein_coding	Novel_lncRNA	chr16	24039192	24041419	-	2	510	169
TCONS_00400254	ENSSSCG00000008147	FHL2	protein_coding	Novel_lncRNA	chr3	49400982	49402945	+	2	900	93
TCONS_00161380	ENSSSCG00000011542	THUMPD3	protein_coding	Novel_lncRNA	chr13	65669142	65733264	+	2	2299	96
TCONS_00150167	ENSSSCG00000017712	AP2B1	protein_coding	Novel_lncRNA	chr12	39929661	39936897	-	2	6676	241
TCONS_00347223	XLOC_292429	XLOC_292429	novel	Novel_lncRNA	chr2	6490620	6500300	+	2	442	93
TCONS_00569384	ENSSSCG00000002455	GOLGA5	protein_coding	Novel_lncRNA	chr7	114188766	114265342	+	2	1537	113
TCONS_00149445	XLOC_125895	XLOC_125895	protein_coding	Novel_lncRNA	chr12	34407970	34443633	-	3	386	128
TCONS_00150169	ENSSSCG00000017712	AP2B1	protein_coding	Novel_lncRNA	chr12	39929661	39940874	-	5	3762	123
TCONS_00150168	ENSSSCG00000017712	AP2B1	protein_coding	Novel_lncRNA	chr12	39929661	39940874	-	4	6104	241
TCONS_00352843	ENSSSCG00000013409	SBF2	protein_coding	Novel_lncRNA	chr2	49201037	49255626	+	2	3175	127
TCONS_00158147	XLOC_132035	XLOC_132035	novel	Novel_lncRNA	chr13	39774335	39776122	+	2	939	90
TCONS_00621858	XLOC_516248	XLOC_516248	protein_coding	Novel_lncRNA	chr8	104446943	104494132	-	5	2273	104
TCONS_00591534	XLOC_489792	XLOC_489792	novel	Novel_lncRNA	chr8	23761102	23762330	+	2	923	57
TCONS_00605897	ENSSSCG00000009226	KLHL8	protein_coding	Novel_lncRNA	chr8	131622713	131655613	+	2	962	62
TCONS_00428204	XLOC_357314	XLOC_357314	novel	Novel_lncRNA	chr3	100733261	100810578	-	4	2263	122
TCONS_00181290	ENSSSCG00000012071	-	protein_coding	Novel_lncRNA	chr13	203326332	203334270	+	4	505	127
TCONS_00621850	XLOC_516248	XLOC_516248	protein_coding	Novel_lncRNA	chr8	104412139	104494146	-	7	1425	94
TCONS_00428201	XLOC_357328	XLOC_357328	novel	Novel_lncRNA	chr3	100727856	100797973	-	2	1412	85
TCONS_00443858	XLOC_370851	XLOC_370851	novel	Novel_lncRNA	chr4	82806698	82809907	+	2	297	49
TCONS_00354460	ENSSSCG00000036363	-	protein_coding	Novel_lncRNA	chr2	59572396	59614570	+	2	1071	90
TCONS_00164239	XLOC_137149	XLOC_137149	novel	Novel_lncRNA	chr13	86317851	86327964	+	2	4471	105
TCONS_00443853	ENSSSCG00000037930	-	protein_coding	Novel_lncRNA	chr4	82714008	82734533	+	8	5283	215
TCONS_00185135	ENSSSCG00000011314	LZTFL1	protein_coding	Novel_lncRNA	chr13	28963277	29010652	-	2	9560	146
TCONS_00164230	XLOC_137149	XLOC_137149	novel	Novel_lncRNA	chr13	86299041	86327964	+	2	1100	124
TCONS_00164231	XLOC_137149	XLOC_137149	novel	Novel_lncRNA	chr13	86299043	86327964	+	2	2427	103
TCONS_00370665	XLOC_310980	XLOC_310980	novel	Novel_lncRNA	chr2	5169301	5174145	-	2	2262	146
TCONS_00220428	XLOC_184838	XLOC_184838	novel	Novel_lncRNA	chr14	67307771	67560309	+	8	1570	183
TCONS_00513311	XLOC_426917	XLOC_426917	novel	Novel_lncRNA	chr6	69609997	69610947	+	2	838	133
TCONS_00062315	XLOC_052752	XLOC_052752	novel	Novel_lncRNA	chr1	50353001	50373047	-	7	665	145
TCONS_00105308	ENSSSCG00000036967	ARL8A	protein_coding	Novel_lncRNA	chr10	24221474	24322753	-	2	1019	115
TCONS_00276046	ENSSSCG00000033236	SMIM18	protein_coding	Novel_lncRNA	chr15	54444447	54525779	-	8	1714	186
TCONS_00597247	ENSSSCG00000029348	THAP6	protein_coding	Novel_lncRNA	chr8	71184935	71190562	+	2	1035	65
TCONS_00622647	XLOC_516924	XLOC_516924	novel	Novel_lncRNA	chr8	111636751	111644122	-	3	238	67
TCONS_00123736	XLOC_105720	XLOC_105720	protein_coding	Novel_lncRNA	chr11	8821739	8835503	-	2	5416	824
TCONS_00316271	ENSSSCG00000028004	RIN2	protein_coding	Novel_lncRNA	chr17	27961404	28024017	+	2	1699	158
TCONS_00370912	XLOC_311089	XLOC_311089	novel	Novel_lncRNA	chr2	6228071	6237977	-	2	9469	225
TCONS_00063304	XLOC_053569	XLOC_053569	novel	Novel_lncRNA	chr1	58237312	58275081	-	2	37749	177
TCONS_00345865	XLOC_291548	XLOC_291548	protein_coding	Novel_lncRNA	chr18	55544450	55558764	-	7	2217	601
TCONS_00366775	ENSSSCG00000036686	CDC42SE2	protein_coding	Novel_lncRNA	chr2	133576946	133583446	+	2	3931	147
TCONS_00366773	ENSSSCG00000036686	CDC42SE2	protein_coding	Novel_lncRNA	chr2	133576925	133683881	+	6	3680	121
TCONS_00435474	XLOC_363442	XLOC_363442	novel	Novel_lncRNA	chr4	17251896	17257155	+	2	217	52
TCONS_00345862	XLOC_291546	XLOC_291546	protein_coding	Novel_lncRNA	chr18	55528189	55537512	-	3	606	202
TCONS_00063303	XLOC_053569	XLOC_053569	novel	Novel_lncRNA	chr1	58224828	58228120	-	2	1842	89
TCONS_00370971	ENSSSCG00000012970	CTSW	protein_coding	Novel_lncRNA	chr2	6449077	6457552	-	2	375	69
TCONS_00369714	XLOC_310399	XLOC_310399	novel	Novel_lncRNA	chr2	151450131	151455490	+	3	2780	265
TCONS_00330191	ENSSSCG00000033946	DIDO1	protein_coding	Novel_lncRNA	chr17	62163366	62165766	-	2	1838	110
TCONS_00278874	XLOC_234057	XLOC_234057	protein_coding	Novel_lncRNA	chr15	78068713	78092720	-	2	622	67
TCONS_00363997	XLOC_305671	XLOC_305671	novel	Novel_lncRNA	chr2	115946065	115988428	+	3	693	87
TCONS_00468017	ENSSSCG00000039977	-	protein_coding	Novel_lncRNA	chr4	109017384	109023921	-	4	3095	184
TCONS_00484366	XLOC_403845	XLOC_403845	novel	Novel_lncRNA	chr5	88386795	88401982	+	2	223	73
TCONS_00347592	ENSSSCG00000026914	PLAAT3	protein_coding	Novel_lncRNA	chr2	8422066	8432676	+	2	758	94
TCONS_00520708	ENSSSCG00000003743	GALNT1	protein_coding	Novel_lncRNA	chr6	119292773	119389051	+	2	2295	107
TCONS_00393093	XLOC_329024	XLOC_329024	protein_coding	Novel_lncRNA	chr3	1772378	1804129	+	3	3108	282
TCONS_00225943	XLOC_189578	XLOC_189578	protein_coding	Novel_lncRNA	chr14	106711450	106716827	+	2	4794	146
TCONS_00027916	ENSSSCG00000037612	LIN28B	protein_coding	Novel_lncRNA	chr1	71207824	71258557	+	2	243	56
TCONS_00562058	XLOC_465498	XLOC_465498	protein_coding	Novel_lncRNA	chr7	58963584	59010158	+	3	6437	166
TCONS_00225947	XLOC_189580	XLOC_189580	protein_coding	Novel_lncRNA	chr14	106792536	106797187	+	3	1806	112
TCONS_00347598	XLOC_292628	XLOC_292628	novel	Novel_lncRNA	chr2	8454240	8455351	+	2	740	72
TCONS_00397410	ENSSSCG00000034223	-	protein_coding	Novel_lncRNA	chr3	31456099	31482646	+	2	1092	141
TCONS_00414091	XLOC_346116	XLOC_346116	novel	Novel_lncRNA	chr3	4703681	4704801	-	2	1041	128
TCONS_00215321	XLOC_180990	XLOC_180990	novel	Novel_lncRNA	chr14	34546239	34549254	+	2	852	67
TCONS_00215491	ENSSSCG00000009864	MED13L	protein_coding	Novel_lncRNA	chr14	36049232	36090270	+	3	1614	85
TCONS_00677394	XLOC_563559	XLOC_563559	novel	Novel_lncRNA	chrX	83050316	83070817	+	2	229	49
TCONS_00566384	ENSSSCG00000002283	FUT8	protein_coding	Novel_lncRNA	chr7	89539393	89575602	+	3	3576	110
TCONS_00668601	XLOC_555788	XLOC_555788	novel	Novel_lncRNA	chrX	9659521	9895492	+	4	330	109
TCONS_00111129	XLOC_094641	XLOC_094641	protein_coding	Novel_lncRNA	chr10	68426434	68426842	-	2	365	84
TCONS_00567369	ENSSSCG00000002352	ZNF410	protein_coding	Novel_lncRNA	chr7	97232051	97237418	+	2	3844	130
TCONS_00644370	XLOC_535323	XLOC_535323	novel	Novel_lncRNA	chr9	120398880	120428287	+	4	7910	200
TCONS_00606539	ENSSSCG00000026729	TMEM150C	protein_coding	Novel_lncRNA	chr8	135747109	135765937	+	2	1344	67
TCONS_00644372	XLOC_535323	XLOC_535323	novel	Novel_lncRNA	chr9	120398880	120506941	+	5	8434	200
TCONS_00644373	XLOC_535323	XLOC_535323	novel	Novel_lncRNA	chr9	120398880	120547971	+	5	1146	200
TCONS_00644374	XLOC_535323	XLOC_535323	novel	Novel_lncRNA	chr9	120398880	120550716	+	7	9564	200
TCONS_00644376	XLOC_535325	XLOC_535325	novel	Novel_lncRNA	chr9	120413040	120453604	+	2	6425	119
TCONS_00532900	ENSSSCG00000040286	CYLD	protein_coding	Novel_lncRNA	chr6	34042268	34094709	-	2	2899	127
TCONS_00123888	XLOC_105779	XLOC_105779	novel	Novel_lncRNA	chr11	9818622	9912842	-	4	5177	164
TCONS_00123889	XLOC_105779	XLOC_105779	novel	Novel_lncRNA	chr11	9818622	9912864	-	5	4200	164
TCONS_00100318	XLOC_085501	XLOC_085501	novel	Novel_lncRNA	chr10	55842740	55884470	+	2	539	60
TCONS_00587478	XLOC_486197	XLOC_486197	novel	Novel_lncRNA	chr7	119933149	119942436	-	2	546	103
TCONS_00687101	XLOC_572139	XLOC_572139	novel	Novel_lncRNA	chrX	40678568	40682015	-	2	1189	115
TCONS_00523071	XLOC_434912	XLOC_434912	novel	Novel_lncRNA	chr6	141757673	141908211	+	3	384	75
TCONS_00523070	XLOC_434912	XLOC_434912	novel	Novel_lncRNA	chr6	141757619	141808347	+	2	6255	98
TCONS_00691610	XLOC_576139	XLOC_576139	novel	Novel_lncRNA	chrX	82308094	82308654	-	2	525	61
TCONS_00655087	XLOC_544259	XLOC_544259	protein_coding	Novel_lncRNA	chr9	48267118	48357022	-	6	9693	160
TCONS_00329092	XLOC_277709	XLOC_277709	novel	Novel_lncRNA	chr17	54720799	54749155	-	4	3511	122
TCONS_00219499	XLOC_184051	XLOC_184051	protein_coding	Novel_lncRNA	chr14	60711336	60729940	+	2	268	88
TCONS_00219498	XLOC_184051	XLOC_184051	protein_coding	Novel_lncRNA	chr14	60710095	60729940	+	5	520	81
TCONS_00584953	XLOC_483999	XLOC_483999	novel	Novel_lncRNA	chr7	99324368	99325301	-	2	399	43
TCONS_00326795	XLOC_275974	XLOC_275974	novel	Novel_lncRNA	chr17	38568053	38568415	-	2	313	50
TCONS_00414328	XLOC_346236	XLOC_346236	protein_coding	Novel_lncRNA	chr3	6528141	6538217	-	2	339	112
TCONS_00180406	ENSSSCG00000036556	IL10RB	protein_coding	Novel_lncRNA	chr13	196791788	196830695	+	2	688	112
TCONS_00180405	ENSSSCG00000036556	IL10RB	protein_coding	Novel_lncRNA	chr13	196789343	196821339	+	2	1078	123
TCONS_00574142	ENSSSCG00000033414	-	protein_coding	Novel_lncRNA	chr7	24729046	24737201	-	2	1377	91
TCONS_00414891	XLOC_346590	XLOC_346590	novel	Novel_lncRNA	chr3	9872458	9880931	-	4	2782	195
TCONS_00578703	XLOC_478845	XLOC_478845	novel	Novel_lncRNA	chr7	59397786	59402287	-	2	4035	211
TCONS_00630244	ENSSSCG00000021210	HIKESHI	protein_coding	Novel_lncRNA	chr9	20176471	20190865	+	2	3875	95
TCONS_00592202	ENSSSCG00000028983	TBC1D1	protein_coding	Novel_lncRNA	chr8	29529370	29562641	+	2	605	123
TCONS_00667776	XLOC_555026	XLOC_555026	novel	Novel_lncRNA	chrX	4624787	4639569	+	2	900	90
TCONS_00156314	ENSSSCG00000031154	ACKR2	protein_coding	Novel_lncRNA	chr13	26309957	26340775	+	2	444	101
TCONS_00156315	ENSSSCG00000031154	ACKR2	protein_coding	Novel_lncRNA	chr13	26309957	26340775	+	3	553	83
TCONS_00480591	ENSSSCG00000000675	C1R	protein_coding	Novel_lncRNA	chr5	63670153	63681418	+	12	3003	801
TCONS_00667775	XLOC_555026	XLOC_555026	novel	Novel_lncRNA	chrX	4624719	4701120	+	3	1562	122
TCONS_00584652	XLOC_483800	XLOC_483800	novel	Novel_lncRNA	chr7	97077695	97151699	-	4	833	123
TCONS_00483516	XLOC_403097	XLOC_403097	protein_coding	Novel_lncRNA	chr5	83071452	83089455	+	5	5291	122
TCONS_00512373	XLOC_426182	XLOC_426182	protein_coding	Novel_lncRNA	chr6	63413033	63415994	+	3	1527	320
TCONS_00240535	XLOC_201027	XLOC_201027	protein_coding	Novel_lncRNA	chr14	75606947	75687132	-	2	898	268
TCONS_00240532	XLOC_201026	XLOC_201026	protein_coding	Novel_lncRNA	chr14	75518552	75662495	-	2	311	99
TCONS_00477762	XLOC_398455	XLOC_398455	novel	Novel_lncRNA	chr5	39906183	39911648	+	2	691	154
TCONS_00533188	XLOC_443205	XLOC_443205	novel	Novel_lncRNA	chr6	36300059	36300789	-	2	281	56
TCONS_00512375	XLOC_426182	XLOC_426182	protein_coding	Novel_lncRNA	chr6	63415535	63415994	+	2	250	83
TCONS_00639115	ENSSSCG00000015345	GLCCI1	protein_coding	Novel_lncRNA	chr9	78256341	78284829	+	2	9606	281
TCONS_00166561	XLOC_139217	XLOC_139217	protein_coding	Novel_lncRNA	chr13	100146945	100187117	+	2	879	69
TCONS_00418793	XLOC_349630	XLOC_349630	protein_coding	Novel_lncRNA	chr3	38896405	38901760	-	4	3133	337
TCONS_00483514	XLOC_403097	XLOC_403097	protein_coding	Novel_lncRNA	chr5	83046848	83134165	+	4	31097	151
TCONS_00259687	ENSSSCG00000015906	CSRNP3	protein_coding	Novel_lncRNA	chr15	72143470	72161413	+	2	2744	82
TCONS_00369860	ENSSSCG00000032591	-	protein_coding	Novel_lncRNA	chr2	152172	154893	-	3	1994	171
TCONS_00230412	ENSSSCG00000027988	-	protein_coding	Novel_lncRNA	chr14	140335835	140358036	+	6	2568	281
TCONS_00230413	ENSSSCG00000027988	-	protein_coding	Novel_lncRNA	chr14	140335835	140358036	+	3	1887	151
TCONS_00523613	XLOC_435335	XLOC_435335	novel	Novel_lncRNA	chr6	146112354	146119947	+	3	4561	126
TCONS_00120283	ENSSSCG00000009497	-	protein_coding	Novel_lncRNA	chr11	64632487	64679816	+	2	307	57
TCONS_00120282	ENSSSCG00000009497	-	protein_coding	Novel_lncRNA	chr11	64623139	64859008	+	2	1360	118
TCONS_00120280	ENSSSCG00000009497	-	protein_coding	Novel_lncRNA	chr11	64604142	64845860	+	2	282	65
TCONS_00022185	XLOC_017948	XLOC_017948	protein_coding	Novel_lncRNA	chr1	27381340	27383892	+	2	2041	132
TCONS_00332581	XLOC_280362	XLOC_280362	novel	Novel_lncRNA	chr18	14922369	14932817	+	4	7135	140
TCONS_00043958	XLOC_036872	XLOC_036872	novel	Novel_lncRNA	chr1	191031688	191038682	+	2	2978	148
TCONS_00681149	XLOC_566826	XLOC_566826	novel	Novel_lncRNA	chrX	112017343	112057887	+	2	674	78
TCONS_00341037	ENSSSCG00000016602	HYAL4	protein_coding	Novel_lncRNA	chr18	23650809	23655106	-	2	1608	177
TCONS_00355832	XLOC_298980	XLOC_298980	protein_coding	Novel_lncRNA	chr2	68654525	68699287	+	3	2195	120
TCONS_00332729	XLOC_280502	XLOC_280502	novel	Novel_lncRNA	chr18	16606901	16608823	+	2	381	126
TCONS_00355831	XLOC_298980	XLOC_298980	novel	Novel_lncRNA	chr2	68654525	68658593	+	2	3164	120
TCONS_00192133	ENSSSCG00000037871	-	protein_coding	Novel_lncRNA	chr13	79036065	79038793	-	2	684	116
TCONS_00393709	ENSSSCG00000007606	TRRAP	protein_coding	Novel_lncRNA	chr3	5897341	5903899	+	2	390	130
TCONS_00630249	ENSSSCG00000014917	CCDC81	protein_coding	Novel_lncRNA	chr9	20224472	20233595	+	2	5812	165
TCONS_00442893	XLOC_370060	XLOC_370060	novel	Novel_lncRNA	chr4	75254965	75256546	+	2	702	89
TCONS_00567318	ENSSSCG00000035322	-	protein_coding	Novel_lncRNA	chr7	97047874	97051983	+	2	2434	373
TCONS_00418794	XLOC_349630	XLOC_349630	protein_coding	Novel_lncRNA	chr3	38896405	38902194	-	5	1753	336
TCONS_00442899	XLOC_370076	XLOC_370076	novel	Novel_lncRNA	chr4	75294358	75296312	+	2	600	127
TCONS_00527445	XLOC_438277	XLOC_438277	novel	Novel_lncRNA	chr6	1491731	1495438	-	2	1001	125
TCONS_00507190	XLOC_422747	XLOC_422747	novel	Novel_lncRNA	chr6	33368730	33376401	+	2	299	69
TCONS_00021426	XLOC_017246	XLOC_017246	novel	Novel_lncRNA	chr1	22484494	22486023	+	2	659	88
TCONS_00676066	ENSSSCG00000031861	-	protein_coding	Novel_lncRNA	chrX	69122041	69185022	+	2	2582	90
TCONS_00663329	XLOC_551415	XLOC_551415	novel	Novel_lncRNA	chr9	108581263	108631042	-	3	441	91
TCONS_00139870	ENSSSCG00000023955	RAD51C	protein_coding	Novel_lncRNA	chr12	34989690	35136702	+	2	2630	194
TCONS_00139871	ENSSSCG00000023955	RAD51C	protein_coding	Novel_lncRNA	chr12	34994814	35005450	+	2	728	85
TCONS_00118446	XLOC_101114	XLOC_101114	novel	Novel_lncRNA	chr11	52160605	52328383	+	8	1685	144
TCONS_00118447	XLOC_101114	XLOC_101114	novel	Novel_lncRNA	chr11	52160611	52311763	+	6	1549	153
TCONS_00118444	XLOC_101114	XLOC_101114	novel	Novel_lncRNA	chr11	52160586	52247660	+	6	2582	144
TCONS_00118445	XLOC_101114	XLOC_101114	novel	Novel_lncRNA	chr11	52160600	52176620	+	2	1156	116
TCONS_00698777	XLOC_582446	XLOC_582446	novel	Novel_lncRNA	chrY	7729029	7732657	-	2	249	83
TCONS_00400007	ENSSSCG00000008126	ASTL	protein_coding	Novel_lncRNA	chr3	47029843	47085224	+	2	219	50
TCONS_00504368	XLOC_420401	XLOC_420401	novel	Novel_lncRNA	chr6	14551545	14554995	+	2	3127	134
TCONS_00561030	ENSSSCG00000001787	IL16	protein_coding	Novel_lncRNA	chr7	49996937	50013497	+	2	255	61
TCONS_00479750	XLOC_400145	XLOC_400145	novel	Novel_lncRNA	chr5	58237013	58321858	+	2	472	88
TCONS_00418797	XLOC_349630	XLOC_349630	protein_coding	Novel_lncRNA	chr3	38898680	38901884	-	2	1391	463
TCONS_00414428	ENSSSCG00000040260	-	protein_coding	Novel_lncRNA	chr3	7581544	7589674	-	2	3207	107
TCONS_00479978	ENSSSCG00000000625	LRP6	protein_coding	Novel_lncRNA	chr5	60209415	60292560	+	2	620	73
TCONS_00479979	ENSSSCG00000000625	LRP6	protein_coding	Novel_lncRNA	chr5	60222292	60300851	+	2	1698	85
TCONS_00025518	ENSSSCG00000004281	KCNQ5	protein_coding	Novel_lncRNA	chr1	52807757	52846676	+	2	1106	77
TCONS_00105693	ENSSSCG00000010949	DAPK1	protein_coding	Novel_lncRNA	chr10	27756016	27767659	-	3	3209	138
TCONS_00105695	ENSSSCG00000010949	DAPK1	protein_coding	Novel_lncRNA	chr10	27773421	27836521	-	2	689	105
TCONS_00105694	ENSSSCG00000010949	DAPK1	protein_coding	Novel_lncRNA	chr10	27759238	27818918	-	2	1375	149
TCONS_00105696	ENSSSCG00000010949	DAPK1	protein_coding	Novel_lncRNA	chr10	27805692	27875706	-	2	7589	191
TCONS_00274603	ENSSSCG00000015784	ACSL1	protein_coding	Novel_lncRNA	chr15	45843041	45887878	-	2	477	95
TCONS_00105698	ENSSSCG00000010949	DAPK1	protein_coding	Novel_lncRNA	chr10	27942414	27962454	-	2	1176	104
TCONS_00644439	XLOC_535363	XLOC_535363	novel	Novel_lncRNA	chr9	120757605	120780820	+	3	2524	147
TCONS_00114005	XLOC_097032	XLOC_097032	novel	Novel_lncRNA	chr11	17684319	17686438	+	2	1684	255
TCONS_00606734	XLOC_502925	XLOC_502925	novel	Novel_lncRNA	chr8	136691296	136697517	+	2	503	97
TCONS_00567637	ENSSSCG00000002387	GPATCH2L	protein_coding	Novel_lncRNA	chr7	99279705	99390937	+	3	20432	131
TCONS_00100865	XLOC_085988	XLOC_085988	protein_coding	Novel_lncRNA	chr10	59836748	59840176	+	3	402	134
TCONS_00326429	XLOC_275753	XLOC_275753	protein_coding	Novel_lncRNA	chr17	35742152	35764962	-	3	289	51
TCONS_00326428	XLOC_275752	XLOC_275752	protein_coding	Novel_lncRNA	chr17	35712341	35734208	-	2	222	49
TCONS_00336105	XLOC_283470	XLOC_283470	novel	Novel_lncRNA	chr18	45367341	45369023	+	2	772	203
TCONS_00363656	XLOC_305349	XLOC_305349	novel	Novel_lncRNA	chr2	114665251	114675676	+	2	250	83
TCONS_00216146	ENSSSCG00000009887	NAA25	protein_coding	Novel_lncRNA	chr14	39658075	39673123	+	2	4567	337
TCONS_00216147	ENSSSCG00000009893	TMEM116	protein_coding	Novel_lncRNA	chr14	39686187	39701628	+	2	468	91
TCONS_00371207	XLOC_311247	XLOC_311247	novel	Novel_lncRNA	chr2	7382860	7390747	-	2	7214	162

## Sheet: Supplementary Table 8
Supplementary Table 8 : Novel-circRNA
circRNA_ID	Chr	start	end	strand	full_length	spliced_length	gene_id	feature	samples	junction_read	non_junction_read	source_gene_name
novel_circ_0000019	AEMK02000328.1	148020	149233	-	1213	326	ENSSSCG00000022575;	exon:148021-148184,exon:149072-149233	Co_H_2,Co_L_2	2,2	105,76	PRMT2
novel_circ_0000020	AEMK02000328.1	269330	275679	-	6349	465	ENSSSCG00000035657;	exon:269331-269465,exon:274030-274239,exon:275560-275679	Ce_L_2,Je_H_3,Je_L_2	4,3,5	9,18,33	DIP2A
novel_circ_0000021	AEMK02000328.1	274029	275679	-	1650	330	ENSSSCG00000035657;	exon:274030-274239,exon:275560-275679	Co_H_2,Co_L_3	2,2	13,9	DIP2A
novel_circ_0000022	AEMK02000328.1	334733	337286	-	2553	434	ENSSSCG00000038202;	exon:334734-334857,exon:336104-336180,exon:337054-337286	Co_H_2,Je_H_2	3,3	36,24	-
novel_circ_0000023	AEMK02000328.1	334733	342617	-	7884	431	ENSSSCG00000038202;	exon:334734-334857,exon:336104-336180	Ce_H_2,Co_H_1,Je_L_1	2,4,3	63,30,46	-
novel_circ_0000024	AEMK02000328.1	480066	481883	+	1817	338	ENSSSCG00000026344;	exon:480067-480206,exon:481686-481883	Je_H_1	3	66	MCM3AP
novel_circ_0000025	AEMK02000328.1	508354	510177	+	1823	355	ENSSSCG00000026344;	exon:508355-508561,exon:510030-510177	Co_H_1,Co_H_2,Je_L_3	5,2,2	91,90,105	MCM3AP
novel_circ_0000128	AEMK02000602.1	109450	110148	-	698	292	ENSSSCG00000028124;	exon:109451-109589,exon:109996-110148	Ce_H_2,Ce_L_1,Ce_L_2,Co_H_1,Co_H_2,Co_H_3,Je_H_1,Je_H_3,Je_L_1	6,3,4,4,4,2,2,5,4	196,37,96,103,107,57,55,70,75	SNRPN
novel_circ_0000129	AEMK02000602.1	110825	113939	-	3114	264	ENSSSCG00000028124;	exon:110826-110937,exon:113788-113939	Co_H_2	4	79	SNRPN
novel_circ_0000096	AEMK02000489.1	46831	47451	-	620	620	n/a	intergenic_region:46832-47451	Ce_H_2,Ce_L_2,Co_H_1,Co_H_2,Co_H_3,Co_L_2,Co_L_3,Je_H_2	18,19,23,17,10,26,10,22	2.58341e+39	--
novel_circ_0000098	AEMK02000489.1	48976	49336	+	360	360	n/a	intergenic_region:48977-49336	Co_L_2	3	1400824	--
novel_circ_0000104	AEMK02000510.1	611864	615228	-	3364	342	ENSSSCG00000038870;	exon:611865-611916,exon:612198-612278,exon:613901-613933,exon:615053-615228	Ce_H_2,Ce_H_3,Ce_L_2,Co_H_2,Co_H_3,Co_L_2,Je_H_1,Je_H_3	10,3,4,4,2,4,6,5	160,77,121,106,85,90,85,123	TNRC6A
novel_circ_0000105	AEMK02000510.1	611864	620510	-	8646	2716	ENSSSCG00000038870;	exon:611865-611916,exon:612198-612278	Je_H_2,Je_L_2	2,3	78113	TNRC6A
novel_circ_0000106	AEMK02000510.1	631356	631791	-	435	435	ENSSSCG00000038870;	exon:631357-631791	Ce_H_2,Co_H_1,Co_L_3,Je_L_1	2,4,3,3	84,94,71,60	TNRC6A
novel_circ_0020294	chrY	39628431	39633035	+	4604	288	n/a	intergenic_region:39628432-39628570,intergenic_region:39632887-39633035	Ce_H_2,Je_H_3	3,3	23,31	--
novel_circ_0020295	chrY	39798807	39801237	+	2430	396	ENSSSCG00000038249;	exon:39798808-39799111,exon:39801146-39801237	Ce_H_2,Ce_L_2,Ce_L_3,Co_H_2,Co_H_3,Co_L_3,Je_H_2,Je_H_3,Je_L_2,Je_L_3	6,11,2,26,6,3,4,3,2,6	59,36,35,44,39,48,51,56,58,54	-
novel_circ_0020300	chrY	8944293	8955315	-	11022	872	ENSSSCG00000025253;	exon:8955220-8955315	Ce_H_2,Ce_L_3,Je_L_2	2,2,3	102,57,104	-
novel_circ_0020302	chrY	8953983	8955315	-	1332	186	ENSSSCG00000025253;	exon:8953984-8954073,exon:8955220-8955315	Ce_H_2,Co_L_2	7,4	95,98	-
novel_circ_0020303	chrY	8988525	8991244	-	2719	166	ENSSSCG00000025253;	exon:8988526-8988560,exon:8989167-8989242,exon:8991190-8991244	Ce_H_3,Co_H_2,Co_H_3,Je_H_2	2,4,8,3	76,74,72,76	-
novel_circ_0020307	chrY	9160866	9162207	-	1341	230	ENSSSCG00000026430;	exon:9162078-9162207	Je_L_3	2	685	DDX3Y
novel_circ_0020308	chrY	9399937	9407961	+	8024	397	ENSSSCG00000027046;	exon:9399938-9400188,exon:9407816-9407961	Ce_H_3,Ce_L_2,Co_H_2,Je_L_3	4,9,4,2	316337279273	-
novel_circ_0020309	chrY	9399937	9410299	+	10362	326	ENSSSCG00000027046;	exon:9407816-9407961,exon:9410220-9410299	Je_H_2	2	245	-
novel_circ_0020310	chrY	9399937	9412747	+	12810	293	ENSSSCG00000027046;	exon:9410220-9410299,exon:9412635-9412747	Ce_H_2,Ce_L_2,Ce_L_3,Co_H_2,Co_L_3,Je_H_2,Je_H_3,Je_L_3	4,3,2,3,7,3,5,2	2.59319e+23	-
novel_circ_0020311	chrY	9399937	9414823	+	14886	470	ENSSSCG00000027046;	exon:9399938-9400188,exon:9414605-9414823	Ce_H_2,Ce_H_3,Ce_L_2,Co_H_2,Co_L_2,Co_L_3,Je_H_2,Je_H_3,Je_L_2	2,3,6,5,3,3,3,11,4	2.38238e+26	-
novel_circ_0020314	chrY	9407815	9414823	+	7008	319	ENSSSCG00000027046;	exon:9414605-9414823	Ce_H_3,Ce_L_2,Co_H_2,Je_H_2	3,2,5,4	310347291213	-
novel_circ_0020315	chrY	9426744	9432236	+	5492	221	ENSSSCG00000027046;	exon:9426745-9426860	Ce_H_3,Je_L_2	2,2	201250	-
novel_circ_0020318	chrY	9910949	9917192	+	6243	705	ENSSSCG00000012179;	exon:9910950-9911038,exon:9914787-9914841	Ce_H_2,Ce_H_3,Ce_L_2,Ce_L_3,Co_H_2,Co_H_3,Co_L_2,Co_L_3,Je_H_2,Je_H_3,Je_L_2,Je_L_3	4,4,11,4,12,4,8,6,14,12,5,6	1.89153e+35	ZFY
novel_circ_0002387	chr13	100034973	100054982	-	20009	280	ENSSSCG00000011733;	exon:100053038-100053106,exon:100054872-100054982	Ce_H_1,Ce_H_2,Ce_L_1,Ce_L_2,Ce_L_3,Co_H_2,Co_L_2,Je_H_1,Je_H_2,Je_H_3,Je_L_1	3,8,2,2,3,5,4,3,4,3,2	38,168,66,169,80,161,108,82,89,128,88	IFT80
novel_circ_0002388	chr13	100034973	100066548	-	31575	221	ENSSSCG00000011733;	exon:100034974-100035111	Ce_L_2,Co_H_2,Co_L_2,Je_H_3,Je_L_1	9,4,3,2,3	93,102,68,90,55	IFT80
novel_circ_0002390	chr13	100053037	100066548	-	13511	263	ENSSSCG00000011733;	exon:100053038-100053106,exon:100054872-100054982	Ce_H_2,Ce_H_3,Co_H_1,Co_H_2,Co_H_3,Co_L_2,Co_L_3,Je_H_1,Je_H_2,Je_H_3	6,6,2,6,2,2,3,5,2,3	164,90,139,127,80,92,82,70,67,88	IFT80
novel_circ_0002391	chr13	100090254	100090810	+	556	293	ENSSSCG00000011731;	exon:100090255-100090419,exon:100090683-100090810	Ce_H_2,Ce_H_3,Ce_L_2,Co_H_1,Co_H_2,Co_L_1,Co_L_2,Co_L_3,Je_H_1,Je_H_2,Je_L_1,Je_L_2,Je_L_3	20,7,13,10,7,2,2,4,5,3,13,8,6	8.09395e+38	SMC4
novel_circ_0002392	chr13	100090254	100092692	+	2438	392	ENSSSCG00000011731;	exon:100091489-100091629,exon:100092542-100092692	Ce_L_3,Co_H_1,Co_H_2,Co_L_3,Je_H_1	2,2,2,2,2	311659447488430	SMC4
novel_circ_0002393	chr13	100090254	100094389	+	4135	458	ENSSSCG00000011731;	exon:100090255-100090419,exon:100090683-100090810,exon:100094225-100094389	Ce_L_2,Co_H_2,Je_H_2	4,4,2	515451386	SMC4
novel_circ_0002394	chr13	100092541	100105321	+	12780	262	ENSSSCG00000011731;	exon:100105160-100105321	Ce_L_2	3	454	SMC4
novel_circ_0002395	chr13	100092541	100108587	+	16046	445	ENSSSCG00000011731;	exon:100092542-100092692,exon:100092933-100092993,exon:100107006-100107085	Co_H_2	4	395	SMC4
novel_circ_0002397	chr13	100108434	100110232	+	1798	280	ENSSSCG00000011731;	exon:100108435-100108587,exon:100110106-100110232	Ce_H_1,Ce_H_2,Ce_H_3,Ce_L_1,Ce_L_2,Ce_L_3,Co_H_1,Co_H_2,Co_H_3,Co_L_2,Co_L_3,Je_H_1,Je_H_2,Je_H_3,Je_L_1,Je_L_3	5,19,12,6,19,5,14,13,29,16,18,12,11,12,25,14	1.75713e+46	SMC4
novel_circ_0002400	chr13	100191798	100193314	-	1516	235	ENSSSCG00000031077;	exon:100191799-100191961,exon:100193243-100193314	Je_H_1	3	360	KPNA4
novel_circ_0002401	chr13	100193242	100202172	-	8930	309	ENSSSCG00000031077;	exon:100193243-100193314,exon:100196560-100196664,exon:100202041-100202172	Ce_L_1,Co_H_1,Co_L_2,Je_H_1,Je_L_3	4,4,3,2,4	252311344250321	KPNA4
novel_circ_0002403	chr13	100196559	100205633	-	9074	404	ENSSSCG00000031077;	exon:100196560-100196664,exon:100198531-100198659,exon:100205464-100205633	Je_L_1	6	239	KPNA4
novel_circ_0002406	chr13	100210493	100215346	-	4853	259	ENSSSCG00000031077;	exon:100210494-100210579,exon:100214973-100215025,exon:100215118-100215147,exon:100215257-100215346	Ce_H_1,Ce_H_2,Ce_L_2,Co_H_1,Co_H_3,Co_L_2,Je_H_3,Je_L_1,Je_L_2,Je_L_3	3,6,2,11,4,3,6,2,4,3	7.53053e+28	KPNA4
novel_circ_0002412	chr13	100927561	100935178	+	7617	355	ENSSSCG00000022952;	exon:100927562-100927696,exon:100934674-100934802,exon:100935088-100935178	Ce_H_3,Je_H_1,Je_H_3	3,6,2	304245281	NMD3
novel_circ_0002413	chr13	100927561	100941641	+	14080	232	ENSSSCG00000022952;	exon:100927562-100927696,exon:100941545-100941641	Ce_H_2,Je_L_1	3,3	265188	NMD3
novel_circ_0002414	chr13	104300339	104308517	-	8178	343	ENSSSCG00000011735;	exon:104300340-104300507,exon:104300752-104300801,exon:104308393-104308517	Je_H_2,Je_H_3,Je_L_1	2,5,3	140631171525956	SI
novel_circ_0002415	chr13	104300339	104315509	-	15170	337	ENSSSCG00000011735;	exon:104300340-104300507,exon:104314383-104314417,exon:104315376-104315509	Je_H_1,Je_H_2,Je_H_3,Je_L_1	7,6,4,4	1.26811e+19	SI
novel_circ_0002417	chr13	104300751	104308517	-	7766	264	ENSSSCG00000011735;	exon:104300752-104300801,exon:104305423-104305511,exon:104308393-104308517	Je_H_1,Je_H_2,Je_L_1	2,7,7	109131104321336	SI
novel_circ_0002418	chr13	104305422	104315509	-	10087	223	ENSSSCG00000011735;	exon:104305423-104305511,exon:104315376-104315509	Je_H_2,Je_L_1	2,2	1021319691	SI
novel_circ_0002421	chr13	104314382	104327761	-	13379	204	ENSSSCG00000011735;	exon:104314383-104314417	Je_L_1	2	18999	SI
novel_circ_0002422	chr13	104321919	104327761	-	5842	440	ENSSSCG00000011735;	exon:104321920-104321982,exon:104323627-104323737,exon:104326018-104326114,exon:104327593-104327761	Je_H_1,Je_H_2,Je_L_1	2,4,8	132451370126290	SI
novel_circ_0002424	chr13	104327592	104329884	-	2292	324	ENSSSCG00000011735;	exon:104327593-104327761,exon:104329730-104329884	Je_L_1	3	17498	SI
novel_circ_0002426	chr13	104329729	104346889	-	17160	369	ENSSSCG00000011735;	exon:104329730-104329884,exon:104340771-104340859,exon:104346765-104346889	Je_H_1,Je_H_2,Je_H_3,Je_L_1,Je_L_2,Je_L_3	16,19,16,30,13,5	1.04611e+27	SI
novel_circ_0002428	chr13	104331364	104346889	-	15525	577	ENSSSCG00000011735;	exon:104331365-104331571,exon:104336273-104336428,exon:104340771-104340859,exon:104346765-104346889	Je_H_1,Je_H_2,Je_H_3,Je_L_1,Je_L_2,Je_L_3	12,35,13,34,12,6	9.7971e+26	SI
novel_circ_0002429	chr13	104336272	104346889	-	10617	446	ENSSSCG00000011735;	exon:104338864-104339034,exon:104339979-104340028,exon:104346765-104346889	Je_L_2	4	13258	SI
novel_circ_0002430	chr13	104338863	104346889	-	8026	296	ENSSSCG00000011735;	exon:104338864-104339034	Je_H_2,Je_L_1,Je_L_2	6,7,2	95781815612225	SI
novel_circ_0002431	chr13	104346764	104364558	-	17794	431	ENSSSCG00000011735;	exon:104346765-104346889,exon:104348023-104348079,exon:104363186-104363308,exon:104364433-104364558	Je_L_1	4	17739	SI
novel_circ_0002435	chr13	104352637	104367529	-	14892	230	ENSSSCG00000011735;	exon:104352638-104352754,exon:104367417-104367529	Je_L_1	3	18602	SI
novel_circ_0002436	chr13	104352637	104375461	-	22824	254	ENSSSCG00000011735;	exon:104352638-104352754	Je_L_1	4	19292	SI
novel_circ_0002438	chr13	104358158	104363317	-	5159	455	ENSSSCG00000011735;	exon:104358159-104358276,exon:104359194-104359278,exon:104362977-104363096,exon:104363186-104363317	Je_H_3,Je_L_1	3,4	882718034	SI
novel_circ_0002439	chr13	104358158	104367529	-	9371	316	ENSSSCG00000011735;	exon:104358159-104358276,exon:104359194-104359278,exon:104367417-104367529	Je_L_1	6	18130	SI
novel_circ_0002441	chr13	104362976	104367529	-	4553	491	ENSSSCG00000011735;	exon:104362977-104363096,exon:104363186-104363317,exon:104364433-104364558	Je_L_1	3	21797	SI
novel_circ_0002442	chr13	104362976	104375461	-	12485	352	ENSSSCG00000011735;	exon:104373746-104373860,exon:104375325-104375461	Je_H_2,Je_H_3,Je_L_2	3,2,2	116451013314294	SI
novel_circ_0002443	chr13	104364432	104375461	-	11029	594	ENSSSCG00000011735;	exon:104364433-104364558,exon:104367417-104367529,exon:104369014-104369113,exon:104373743-104373860,exon:104375325-104375461	Je_H_2,Je_H_3,Je_L_1	2,7,11	127311090923348	SI
novel_circ_0002445	chr13	104367416	104372057	-	4641	537	ENSSSCG00000011735;	exon:104367417-104367529,exon:104369014-104369113,exon:104370547-104370718,exon:104371906-104372057	Je_H_1,Je_H_2,Je_H_3,Je_L_1,Je_L_2,Je_L_3	18,37,17,47,7,24	9.4561e+26	SI
novel_circ_0002446	chr13	104367416	104375461	-	8045	468	ENSSSCG00000011735;	exon:104367417-104367529,exon:104369014-104369113,exon:104373743-104373860,exon:104375325-104375461	Je_H_1,Je_H_2,Je_H_3,Je_L_1,Je_L_2,Je_L_3	14,12,14,27,5,18	1.17561e+28	SI
novel_circ_0002447	chr13	104369013	104375461	-	6448	237	ENSSSCG00000011735;	exon:104369014-104369113,exon:104375325-104375461	Je_H_2	2	11931	SI
novel_circ_0002448	chr13	106593707	106609765	+	16058	331	ENSSSCG00000011740;	intron:106593708-106593843	Ce_L_2	2	66	SERPINI1
novel_circ_0002449	chr13	10700222	10708328	-	8106	353	ENSSSCG00000024296;	exon:10700223-10700464,exon:10708218-10708328	Co_H_1,Je_H_3	2,3	36,13	NKIRAS1
novel_circ_0002450	chr13	107080756	107085025	+	4269	350	ENSSSCG00000035525;	exon:107080757-107080891,exon:107083405-107083514,exon:107084921-107085025	Co_H_2,Co_H_3,Je_H_2,Je_L_1	9,4,6,2	6,0,12,5	-
novel_circ_0002451	chr13	107080756	107100512	+	19756	230	ENSSSCG00000035525;	exon:107080757-107080891,exon:107100418-107100512	Je_H_3	2	5	-
novel_circ_0002452	chr13	10765897	10778469	+	12572	475	ENSSSCG00000027017;	exon:10778259-10778469	Ce_H_1	2	132	NR1D2
novel_circ_0002453	chr13	107782870	107793222	-	10352	236	ENSSSCG00000011743;	exon:107782871-107782958,exon:107793075-107793222	Co_H_1	3	237	MECOM
novel_circ_0002455	chr13	108048553	108048891	-	338	338	ENSSSCG00000011744;	exon:108048554-108048891	Co_H_2	5	42	--
novel_circ_0002456	chr13	108221913	108232701	-	10788	200	n/a	intergenic_region:108221914-108222012	Co_H_2	2	31	--
novel_circ_0002457	chr13	108669555	108677607	+	8052	308	ENSSSCG00000029608;	exon:108669556-108669664,exon:108671003-108671108,exon:108677515-108677607	Ce_H_3,Co_H_3,Je_H_3	4,7,3	446485408	SEC62
novel_circ_0002458	chr13	108671002	108676745	+	5743	311	ENSSSCG00000029608;	exon:108671003-108671108,exon:108676541-108676745	Ce_H_1,Ce_H_2,Ce_H_3,Ce_L_1,Ce_L_2,Co_H_1,Co_H_2,Co_H_3,Co_L_2,Je_H_2,Je_H_3,Je_L_1,Je_L_2,Je_L_3	3,7,3,5,5,3,9,5,5,3,11,6,3,5	2.47477e+41	SEC62
novel_circ_0002459	chr13	108671002	108677607	+	6605	404	ENSSSCG00000029608;	exon:108671003-108671108,exon:108676541-108676745,exon:108677515-108677607	Ce_H_1,Ce_H_2,Ce_L_1,Ce_L_2,Co_H_1,Co_H_2,Co_H_3,Co_L_2,Co_L_3,Je_H_1,Je_H_2,Je_H_3,Je_L_1,Je_L_2,Je_L_3	5,9,6,7,13,24,6,12,9,10,4,8,8,5,8	1.88351e+44	SEC62
novel_circ_0002460	chr13	108671002	108683011	+	12009	374	ENSSSCG00000029608;	exon:108677515-108677607,exon:108681057-108681117,exon:108682892-108683011	Ce_H_1,Ce_H_3,Ce_L_2,Co_H_1,Co_H_2,Je_H_3	9,4,3,3,6,3	1.38281e+17	SEC62
novel_circ_0002461	chr13	108800990	108820326	-	19336	426	ENSSSCG00000030467;	exon:108820076-108820326	Ce_L_2	4	208	PHC3
novel_circ_0002464	chr13	108806094	108820326	-	14232	380	ENSSSCG00000030467;	exon:108820076-108820326	Co_H_3	2	114	PHC3
novel_circ_0002465	chr13	108806396	108820326	-	13930	458	ENSSSCG00000030467;	exon:108806397-108806603	Ce_H_2,Co_H_2	2,3	327223	PHC3
novel_circ_0002466	chr13	108806396	108829633	-	23237	251	ENSSSCG00000030467;	exon:108829483-108829633	Co_H_2,Je_H_2	3,3	173215	PHC3
novel_circ_0002467	chr13	108810157	108829633	-	19476	426	ENSSSCG00000030467;	exon:108810158-108810272,exon:108816286-108816445,exon:108829483-108829633	Ce_H_2,Ce_H_3,Ce_L_2,Co_H_1,Co_H_2,Co_L_2,Co_L_3,Je_H_1,Je_H_2,Je_H_3,Je_L_1,Je_L_2,Je_L_3	8,18,9,2,18,12,5,6,6,4,10,9,3	3.19208e+38	PHC3
novel_circ_0002469	chr13	108816285	108820326	-	4041	411	ENSSSCG00000030467;	exon:108816286-108816445,exon:108820076-108820326	Ce_H_2,Ce_H_3,Ce_L_2,Ce_L_3,Co_H_1,Co_H_2,Co_H_3,Co_L_1,Co_L_2,Co_L_3,Je_H_1,Je_H_2,Je_H_3,Je_L_1,Je_L_2,Je_L_3	23,10,17,3,26,23,6,11,12,8,11,15,29,17,3,17	2.92242e+47	PHC3
novel_circ_0002470	chr13	108816285	108829633	-	13348	562	ENSSSCG00000030467;	exon:108816286-108816445,exon:108820076-108820326,exon:108829483-108829633	Ce_H_2,Ce_H_3,Ce_L_1,Ce_L_2,Ce_L_3,Co_H_1,Co_H_2,Co_H_3,Co_L_1,Co_L_2,Co_L_3,Je_H_1,Je_H_2,Je_H_3,Je_L_1,Je_L_2,Je_L_3	36,21,7,29,11,22,18,8,2,18,5,16,20,17,28,15,13	2.68211e+50	PHC3
novel_circ_0002471	chr13	108816285	108842855	-	26570	407	ENSSSCG00000030467;	exon:108816286-108816445,exon:108842609-108842855	Co_H_3,Je_H_1,Je_H_3,Je_L_1	2,3,6,4	200176313225	PHC3
novel_circ_0002472	chr13	108816285	108854260	-	37975	319	ENSSSCG00000030467;	exon:108816286-108816445,exon:108854102-108854260	Ce_H_2,Ce_H_3,Ce_L_1,Ce_L_2,Ce_L_3,Co_H_1,Co_H_2,Co_L_1,Co_L_2,Co_L_3,Je_H_1,Je_H_2,Je_H_3,Je_L_1,Je_L_2,Je_L_3	3,13,2,5,3,2,6,4,5,9,6,6,10,6,5,3	2.08155e+47	PHC3
novel_circ_0002473	chr13	108816285	108880840	-	64555	326	ENSSSCG00000030467;	exon:108816286-108816445	Ce_H_3,Ce_L_3,Co_L_1,Co_L_2,Je_H_1,Je_H_3,Je_L_1,Je_L_3	5,4,2,4,3,6,2,2	2.14171e+23	PHC3
novel_circ_0002474	chr13	108820075	108829633	-	9558	402	ENSSSCG00000030467;	exon:108820076-108820326,exon:108829483-108829633	Ce_H_2,Ce_H_3,Ce_L_2,Co_H_1,Co_H_2,Co_H_3,Co_L_2,Je_H_3,Je_L_1	2,8,4,5,4,7,2,2,5	2.5823e+26	PHC3
novel_circ_0002475	chr13	108829482	108835817	-	6335	1071	ENSSSCG00000030467;	exon:108829483-108829633,exon:108834608-108834655	Ce_H_2	3	225	PHC3
novel_circ_0002476	chr13	108829482	108842855	-	13373	347	ENSSSCG00000030467;	exon:108842609-108842855	Ce_H_3	3	226	PHC3
novel_circ_0002477	chr13	108829482	108854260	-	24778	310	ENSSSCG00000030467;	exon:108829483-108829633,exon:108854102-108854260	Ce_H_3,Ce_L_1,Co_H_1,Je_H_3,Je_L_3	2,2,3,4,4	193174175316203	PHC3
novel_circ_0002479	chr13	108842608	108851599	-	8991	346	ENSSSCG00000030467;	exon:108842609-108842855,exon:108851501-108851599	Ce_L_2	3	112	PHC3
novel_circ_0002480	chr13	108842608	108854260	-	11652	505	ENSSSCG00000030467;	exon:108842609-108842855,exon:108851501-108851599,exon:108854102-108854260	Ce_H_1,Ce_H_2,Ce_H_3,Ce_L_2,Ce_L_3,Co_H_1,Co_H_2,Co_H_3,Co_L_1,Co_L_2,Co_L_3,Je_H_1,Je_H_2,Je_H_3,Je_L_1,Je_L_2,Je_L_3	2,10,12,8,5,6,10,7,6,9,7,7,18,11,7,6,8	25,131,117,103,114,85,110,95,90,117,124,132,135,174,94,175,115	PHC3
novel_circ_0002482	chr13	108851500	108854260	-	2760	258	ENSSSCG00000030467;	exon:108851501-108851599,exon:108854102-108854260	Ce_L_2,Co_H_1	3,5	96,82	PHC3
novel_circ_0002484	chr13	108873721	108880840	-	7119	319	ENSSSCG00000030467;	intron:108873722-108873796,intron:108874660-108874737,intron:108880675-108880840	Ce_H_3,Ce_L_1,Ce_L_2,Co_H_2,Co_H_3,Co_L_1,Co_L_2,Co_L_3,Je_H_1,Je_H_3,Je_L_1,Je_L_2,Je_L_3	5,2,44,7,6,6,17,2,2,19,13,14,3	1.11139e+38	PHC3
novel_circ_0002485	chr13	108874659	108880840	-	6181	400	ENSSSCG00000030467;	exon:108874660-108874737,exon:108876124-108876279,exon:108880675-108880840	Ce_H_1,Ce_H_2,Ce_H_3,Ce_L_1,Ce_L_2,Ce_L_3,Co_H_1,Co_H_2,Co_H_3,Co_L_1,Co_L_2,Co_L_3,Je_H_1,Je_H_2,Je_H_3,Je_L_1,Je_L_2,Je_L_3	3,32,46,7,24,10,34,17,28,9,20,17,54,48,57,38,24,13	5.12342e+52	PHC3
novel_circ_0002493	chr13	108973991	108975661	+	1670	362	ENSSSCG00000011745;	exon:108973992-108974168,exon:108974784-108974881,exon:108975575-108975661	Ce_H_3,Co_H_2,Co_H_3,Co_L_2,Je_H_1,Je_H_3,Je_L_3	4,4,2,4,3,4,3	5.5972e+20	PRKCI
novel_circ_0002494	chr13	108973991	108978979	+	4988	236	ENSSSCG00000011745;	exon:108978844-108978979	Je_H_3,Je_L_1	5,6	438379	PRKCI
novel_circ_0002495	chr13	108987476	108990498	+	3022	296	ENSSSCG00000011745;	exon:108987477-108987602,exon:108988743-108988822,exon:108990409-108990498	Ce_H_3,Co_H_2,Je_H_3	3,3,4	506689423	PRKCI
novel_circ_0002497	chr13	109772483	109778778	-	6295	333	ENSSSCG00000028905;	exon:109772484-109772614,exon:109774492-109774582,exon:109778668-109778778	Ce_H_2,Ce_L_1,Co_H_1,Co_H_3,Co_L_2,Co_L_3,Je_H_1,Je_H_3,Je_L_1,Je_L_2	3,3,5,8,6,4,4,2,4,5	1.67254e+29	TNIK
novel_circ_0002499	chr13	110054194	110059566	+	5372	293	n/a	intergenic_region:110054195-110054293,intergenic_region:110054885-110054977	Je_H_2	2	10	--
novel_circ_0002505	chr13	110267870	110272226	-	4356	237	ENSSSCG00000011750;	exon:110267871-110267954,exon:110272074-110272226	Ce_H_3,Ce_L_2,Co_H_1,Co_L_2,Je_L_1	4,5,8,5,8	130194198246457	PLD1
novel_circ_0002508	chr13	110770450	110789120	+	18670	391	ENSSSCG00000011752;	exon:110788830-110789120	Je_H_2,Je_L_1,Je_L_3	3,2,3	143,89,156	FNDC3B
novel_circ_0002509	chr13	110784614	110789120	+	4506	535	ENSSSCG00000011752;	exon:110784615-110784858	Ce_H_3,Co_H_2,Co_H_3,Co_L_2	2,4,7,2	176192140149	FNDC3B
novel_circ_0002511	chr13	110902285	110916337	+	14052	341	ENSSSCG00000011752;	exon:110902286-110902498,exon:110916210-110916337	Ce_H_2	4	153	FNDC3B
novel_circ_0002512	chr13	110913571	110916337	+	2766	295	ENSSSCG00000011752;	exon:110913572-110913738,exon:110916210-110916337	Ce_L_2,Co_H_1	2,3	184163	FNDC3B
novel_circ_0002513	chr13	111031113	111038329	-	7216	275	ENSSSCG00000020906;	exon:111031114-111031156,exon:111038098-111038329	Je_H_2	3	914	TNFSF10
novel_circ_0002514	chr13	111102851	111107399	-	4548	336	n/a	intergenic_region:111102852-111102922,intergenic_region:111104523-111104676,intergenic_region:111107289-111107399	Ce_H_2,Ce_L_1,Ce_L_2,Co_H_1,Co_H_2,Co_L_1,Co_L_2	2,2,9,4,3,2,7	1,6,8,5,1,5,9	--
novel_circ_0002515	chr13	111162934	111165785	-	2851	299	ENSSSCG00000011755;	exon:111162935-111163004,exon:111165557-111165785	Co_H_3,Co_L_2,Je_L_2	4,2,2	172204102	NCEH1
novel_circ_0002517	chr13	111267693	111281930	+	14237	400	ENSSSCG00000035746;	exon:111274393-111274512,exon:111280438-111280506,exon:111281820-111281930	Ce_L_2,Co_H_1	2,4	184243	ECT2
novel_circ_0002520	chr13	111289407	111295698	+	6291	234	ENSSSCG00000035746;	exon:111289408-111289486,exon:111295544-111295698	Co_L_3	2	137	ECT2
novel_circ_0002522	chr13	113607436	113622617	+	15181	394	ENSSSCG00000023871;	exon:113607437-113607710,exon:113622498-113622617	Ce_H_3,Co_L_2,Je_H_3	3,3,2	86,76,155	NAALADL2
novel_circ_0002523	chr13	113844577	113852783	+	8206	220	ENSSSCG00000023871;	exon:113852664-113852783	Ce_H_3,Je_H_1,Je_H_2	5,2,3	60,93,72	NAALADL2
novel_circ_0002524	chr13	115336228	115345354	-	9126	207	ENSSSCG00000011760;	exon:115336229-115336289,exon:115345209-115345354	Ce_H_2,Ce_L_2,Co_H_1,Je_L_2	2,2,3,2	653747696354	TBL1XR1
novel_circ_0002525	chr13	115336228	115356158	-	19930	262	ENSSSCG00000011760;	exon:115336229-115336289,exon:115338186-115338283	Co_L_3,Je_L_1	3,2	540328	TBL1XR1
novel_circ_0002526	chr13	115338185	115345354	-	7169	246	ENSSSCG00000011760;	exon:115345209-115345354	Co_H_1,Co_H_2	4,2	759789	TBL1XR1
novel_circ_0002527	chr13	115385727	115402388	-	16661	192	ENSSSCG00000011760;	exon:115385728-115385844,exon:115402314-115402388	Co_L_3	4	200	TBL1XR1
novel_circ_0002528	chr13	115397795	115398016	-	221	221	ENSSSCG00000011760;	intron:115397796-115398016	Co_H_1,Co_L_1,Je_L_3	4,8,2	35,80,65	TBL1XR1
novel_circ_0002530	chr13	115633558	115650814	+	17256	317	n/a	intergenic_region:115633559-115633764,intergenic_region:115650704-115650814	Ce_H_2,Ce_L_2,Co_H_2,Co_L_1,Co_L_2	6,2,5,6,6	29,7,7,7,1	--
novel_circ_0002532	chr13	116048732	116051984	+	3252	375	n/a	intergenic_region:116048733-116048895,intergenic_region:116051773-116051984	Ce_H_2,Co_H_1,Co_L_2,Co_L_3,Je_H_1,Je_H_2,Je_L_1	8,2,7,4,2,2,2	37,10,11,15,11,19,21	--
novel_circ_0002534	chr13	117240822	117241978	+	1156	310	ENSSSCG00000030413;	exon:117241769-117241978	Ce_H_2,Ce_H_3,Co_H_1,Co_H_3,Je_H_2,Je_L_1,Je_L_2,Je_L_3	14,9,10,5,3,4,3,5	2.86199e+23	PIK3CA
novel_circ_0002535	chr13	117240822	117247185	+	6363	186	ENSSSCG00000030413;	exon:117247100-117247185	Co_H_2,Co_L_2,Je_H_1,Je_H_2	3,3,2,4	205184131102	PIK3CA
novel_circ_0002536	chr13	117262405	117266971	+	4566	251	ENSSSCG00000030413;	exon:117262406-117262577,exon:117266893-117266971	Ce_L_2,Co_H_1	5,4	366274	PIK3CA
novel_circ_0002537	chr13	117374443	117383262	+	8819	862	n/a	intergenic_region:117374444-117374516,intergenic_region:117375711-117375779	Ce_H_1,Co_L_2	6,2	35294	--
novel_circ_0002538	chr13	117406032	117410775	+	4743	415	ENSSSCG00000039285;	exon:117406033-117406148,exon:117408946-117409081,exon:117410613-117410775	Ce_H_2,Co_L_3,Je_H_3,Je_L_1,Je_L_2,Je_L_3	3,3,4,4,2,4	3.28313e+17	MFN1
novel_circ_0002539	chr13	117410612	117413767	+	3155	288	ENSSSCG00000039285;	exon:117410613-117410775,exon:117413643-117413767	Co_L_3	3	372	MFN1
novel_circ_0002540	chr13	117469103	117470592	-	1489	432	ENSSSCG00000037583;	exon:117469104-117469305,exon:117469409-117469475,exon:117470430-117470592	Ce_L_2	3	286	GNB4
novel_circ_0002541	chr13	117749439	117751433	+	1994	328	ENSSSCG00000011765;	exon:117749440-117749582,exon:117751249-117751433	Co_H_2,Co_H_3	2,2	12,10	USP13
novel_circ_0002542	chr13	117785622	117804298	+	18676	418	ENSSSCG00000011765;	exon:117785623-117785797,exon:117794365-117794453,exon:117804145-117804298	Je_L_1	2	13	USP13
novel_circ_0002544	chr13	118870362	118872069	+	1707	189	ENSSSCG00000011769;	exon:118870363-118870434,exon:118871953-118872069	Co_H_2	7	495	FXR1
novel_circ_0002548	chr13	120745751	120765156	+	19405	239	ENSSSCG00000011772;	intron:120745752-120745909	Je_L_1	8	105	-
novel_circ_0002552	chr13	120756799	120765156	+	8357	287	ENSSSCG00000011772;	exon:120756800-120756916,exon:120760917-120761005,exon:120765076-120765156	Ce_H_2,Ce_H_3,Ce_L_2,Co_H_1,Co_H_2,Co_H_3,Co_L_1,Co_L_2,Co_L_3,Je_H_1,Je_H_2,Je_H_3,Je_L_1,Je_L_2,Je_L_3	12,6,11,7,17,4,4,2,10,7,9,13,10,7,9	131,151,124,152,150,118,139,132,157,91,136,149,146,172,128	-
novel_circ_0002553	chr13	120756799	120779879	+	23080	221	ENSSSCG00000011772;	exon:120756800-120756916,exon:120779776-120779879	Ce_H_2,Ce_H_3,Ce_L_2,Ce_L_3,Co_H_1,Co_H_2,Je_H_1,Je_H_3,Je_L_1,Je_L_2,Je_L_3	2,5,3,5,8,3,2,5,11,2,6	64,70,56,90,74,63,69,80,81,106,81	-
novel_circ_0002554	chr13	120756799	120795359	+	38560	199	ENSSSCG00000011772;	exon:120756800-120756916,exon:120795278-120795359	Je_L_1	3	180	-
novel_circ_0002557	chr13	120765075	120779879	+	14804	314	ENSSSCG00000011772;	exon:120765076-120765156,exon:120779067-120779195,exon:120779776-120779879	Ce_H_2,Ce_L_2,Co_H_2,Je_L_1	2,4,5,2	52,49,35,30	-
novel_circ_0002558	chr13	120778215	120779879	+	1664	341	ENSSSCG00000011772;	exon:120778216-120778323,exon:120779067-120779195,exon:120779776-120779879	Ce_H_1,Ce_H_2,Ce_H_3,Ce_L_1,Ce_L_2,Ce_L_3,Co_H_1,Co_H_2,Co_H_3,Co_L_1,Co_L_2,Co_L_3,Je_H_1,Je_H_2,Je_H_3,Je_L_1,Je_L_2,Je_L_3	14,39,52,8,43,17,52,64,51,6,46,39,38,28,31,35,11,26	23,151,141,148,130,177,172,144,126,134,163,169,85,135,156,130,169,122	-
novel_circ_0002559	chr13	120778215	120795359	+	17144	190	ENSSSCG00000011772;	exon:120778216-120778323,exon:120795278-120795359	Ce_H_3,Ce_L_2,Co_H_1,Co_H_2,Co_H_3,Co_L_2,Co_L_3,Je_H_2,Je_H_3,Je_L_1,Je_L_2	8,3,2,12,3,3,3,4,2,11,4	2.39273e+32	-
novel_circ_0002561	chr13	120788563	120795359	+	6796	201	ENSSSCG00000011772;	exon:120788564-120788611,exon:120790592-120790662,exon:120795278-120795359	Co_H_2	2	144	-
novel_circ_0002567	chr13	120810085	120810310	+	225	225	ENSSSCG00000011772;	exon:120810086-120810310	Ce_L_2	4	490	-
novel_circ_0002568	chr13	120810085	120812263	+	2178	294	ENSSSCG00000011772;	exon:120810086-120810310	Ce_H_2,Co_H_1,Co_H_3,Je_H_1,Je_L_1,Je_L_2	4,6,2,2,3,2	1.73212e+17	-
novel_circ_0002569	chr13	120819010	120824864	+	5854	358	ENSSSCG00000011772;	exon:120819011-120819214	Je_L_1	3	201	-
novel_circ_0002570	chr13	120819010	120850194	+	31184	370	ENSSSCG00000011772;	exon:120819011-120819214	Ce_H_3,Ce_L_3,Co_H_1,Co_H_2,Co_H_3,Co_L_3,Je_H_2,Je_H_3,Je_L_1	3,2,4,7,2,3,7,8,5	2.8134e+26	-
novel_circ_0002572	chr13	120847773	120850194	+	2421	266	ENSSSCG00000011772;	exon:120850029-120850194	Co_L_3,Je_H_1,Je_L_3	5,3,3	316181209	-
novel_circ_0002573	chr13	120919102	120933597	-	14495	400	ENSSSCG00000022783;	exon:120931036-120931166,exon:120933429-120933597	Ce_L_2,Je_H_1,Je_H_2	2,5,3	508428500	DCUN1D1
novel_circ_0002574	chr13	120919102	120935351	-	16249	697	ENSSSCG00000022783;	exon:120919103-120919199,exon:120919416-120919498,exon:120931036-120931166,exon:120933429-120933597,exon:120935135-120935351	Ce_H_1,Ce_H_2,Ce_H_3,Ce_L_1,Ce_L_2,Ce_L_3,Co_H_1,Co_H_2,Co_H_3,Co_L_1,Co_L_2,Co_L_3,Je_H_1,Je_H_2,Je_H_3,Je_L_1,Je_L_2,Je_L_3	20,37,30,6,32,21,41,58,39,14,38,31,27,31,42,66,33,34	72,269,268,120,253,153,316,322,238,86,213,178,234,223,264,285,244,237	DCUN1D1
novel_circ_0002576	chr13	120931035	120933597	-	2562	300	ENSSSCG00000022783;	exon:120931036-120931166,exon:120933429-120933597	Ce_H_1,Ce_H_3,Co_H_1,Co_H_2,Co_H_3,Co_L_2,Co_L_3,Je_H_1	3,2,8,5,4,3,2,3	1.69575e+23	DCUN1D1
novel_circ_0002577	chr13	120931035	120935351	-	4316	517	ENSSSCG00000022783;	exon:120931036-120931166,exon:120933429-120933597,exon:120935135-120935351	Ce_H_1,Ce_H_2,Ce_H_3,Ce_L_1,Ce_L_2,Ce_L_3,Co_H_1,Co_H_2,Co_H_3,Co_L_1,Co_L_2,Co_L_3,Je_H_1,Je_H_2,Je_H_3,Je_L_1,Je_L_2,Je_L_3	35,44,44,10,54,18,47,76,38,12,34,17,42,32,58,37,36,25	83,284,326,116,267,176,332,311,241,92,232,220,246,215,277,315,243,253	DCUN1D1
novel_circ_0002578	chr13	120987444	121003162	-	15718	218	ENSSSCG00000025942;	exon:120987445-120987552,exon:121003053-121003162	Je_L_1,Je_L_3	2,3	113111	MCCC1
novel_circ_0002579	chr13	120987444	121006776	-	19332	402	ENSSSCG00000025942;	exon:120987445-120987552,exon:121003053-121003162,exon:121006593-121006776	Ce_H_3,Ce_L_2,Co_H_2,Co_L_2,Co_L_3,Je_H_1,Je_L_3	4,3,3,6,3,4,5	145,177,199,188,139,74,108	MCCC1
novel_circ_0002580	chr13	120998389	121006776	-	8387	271	ENSSSCG00000025942;	exon:120998390-120998476,exon:121006593-121006776	Ce_L_2,Co_L_2,Je_H_1	3,2,6	117,136,89	MCCC1
novel_circ_0002581	chr13	121001091	121006776	-	5685	401	ENSSSCG00000025942;	exon:121001092-121001308	Je_H_2	3	74	MCCC1
novel_circ_0002582	chr13	121003052	121006776	-	3724	294	ENSSSCG00000025942;	exon:121003053-121003162,exon:121006593-121006776	Ce_H_2,Ce_L_2,Co_H_1,Co_L_1,Co_L_2,Co_L_3,Je_H_1	5,6,5,2,4,5,2	59,110,123,86,133,87,63	MCCC1
novel_circ_0002583	chr13	121035545	121036441	-	896	392	ENSSSCG00000025942;	exon:121035546-121035667,exon:121035756-121035903,exon:121036320-121036441	Ce_H_2,Co_H_1,Co_H_2,Co_H_3,Co_L_2,Je_L_1	8,3,9,4,4,2	85,77,150,73,108,85	MCCC1
novel_circ_0002587	chr13	121447747	121448196	-	449	449	ENSSSCG00000031476;	exon:121447748-121448196	Ce_H_2	4	397	KLHL6
novel_circ_0002588	chr13	121570081	121577363	+	7282	1111	ENSSSCG00000011775;	exon:121570082-121570211	Je_H_3	3	322	KLHL24
novel_circ_0002589	chr13	121570081	121596427	+	26346	319	ENSSSCG00000011775;	exon:121570082-121570211,exon:121596239-121596427	Co_H_3	3	236	KLHL24
novel_circ_0002590	chr13	121571993	121577363	+	5370	1023	ENSSSCG00000011775;	exon:121571994-121572035	Ce_H_2,Ce_H_3,Ce_L_2,Ce_L_3,Co_H_1,Co_H_2,Co_H_3,Co_L_1,Co_L_2,Je_H_1,Je_H_2,Je_H_3,Je_L_1,Je_L_2,Je_L_3	4,8,5,5,4,7,8,3,6,7,5,9,20,10,6	326,321,342,186,388,437,248,98,345,269,311,345,307,239,243	KLHL24
novel_circ_0002593	chr13	121576382	121596427	+	20045	289	ENSSSCG00000011775;	exon:121596239-121596427	Ce_H_2,Co_H_1,Co_H_2,Co_H_3,Je_H_2	5,4,8,4,8	393360465265319	KLHL24
novel_circ_0002594	chr13	121588579	121596427	+	7848	374	ENSSSCG00000011775;	exon:121588580-121588764,exon:121596239-121596427	Ce_H_2,Ce_H_3,Ce_L_2,Co_H_3	2,2,2,2	379260301235	KLHL24
novel_circ_0002595	chr13	121657052	121663372	+	6320	309	ENSSSCG00000011776;	exon:121657053-121657170,exon:121662695-121662792,exon:121663280-121663372	Co_H_3	3	125	YEATS2
novel_circ_0002596	chr13	121657052	121670622	+	13570	332	ENSSSCG00000011776;	exon:121657053-121657170,exon:121662695-121662792	Ce_H_2,Ce_L_2,Ce_L_3,Co_H_2,Co_L_2,Co_L_3,Je_H_1,Je_H_3,Je_L_1,Je_L_2,Je_L_3	3,3,2,6,4,2,2,4,2,2,2	202,79,61,123,90,117,94,129,100,90,86	YEATS2
novel_circ_0002597	chr13	121662694	121663372	+	678	191	ENSSSCG00000011776;	exon:121662695-121662792,exon:121663280-121663372	Co_H_3	3	115	YEATS2
novel_circ_0002598	chr13	121662694	121670622	+	7928	216	ENSSSCG00000011776;	exon:121670507-121670622	Ce_H_2,Co_H_2,Co_L_2,Je_H_1,Je_H_3	9,8,3,3,2	213,128,88,96,124	YEATS2
novel_circ_0002599	chr13	121670506	121682565	+	12059	278	ENSSSCG00000011776;	exon:121670507-121670622,exon:121682404-121682565	Co_H_1	3	145	YEATS2
novel_circ_0002600	chr13	121682403	121691276	+	8873	319	ENSSSCG00000011776;	exon:121682404-121682565,exon:121686420-121686531,exon:121691232-121691276	Ce_H_2,Co_H_1,Co_L_3	5,2,4	157,101,85	YEATS2
novel_circ_0002601	chr13	121699728	121700467	+	739	291	ENSSSCG00000011776;	exon:121699729-121699836	Ce_H_1,Ce_H_3,Ce_L_2,Co_H_1,Co_H_2,Co_L_2,Je_H_1,Je_L_1,Je_L_2	3,4,4,4,2,3,3,2,3	16,38,43,48,61,49,49,39,46	YEATS2
novel_circ_0002604	chr13	121795478	121802974	-	7496	400	ENSSSCG00000033424;	intron:121795479-121795577,intron:121798800-121798904,intron:121802779-121802974	Co_H_2	3	136	-
novel_circ_0002606	chr13	121798855	121802974	-	4119	386	ENSSSCG00000033424;	exon:121798856-121798904,exon:121802237-121802377,exon:121802779-121802974	Ce_H_1,Ce_H_2,Ce_H_3,Ce_L_1,Ce_L_2,Ce_L_3,Co_H_1,Co_H_2,Co_H_3,Co_L_1,Co_L_2,Co_L_3,Je_H_1,Je_H_2,Je_H_3,Je_L_1,Je_L_2,Je_L_3	12,14,32,9,12,12,29,40,28,9,18,9,25,34,31,36,7,12	46,250,258,82,259,148,248,250,192,95,223,210,214,136,224,119,184,177	-
novel_circ_0002607	chr13	121801040	121802974	-	1934	410	ENSSSCG00000033424;	intron:121801041-121801113,intron:121802237-121802377,intron:121802779-121802974	Ce_H_2,Co_H_1,Co_H_2,Co_H_3,Co_L_3,Je_H_1,Je_H_2,Je_H_3,Je_L_3	2,7,2,6,5,4,3,2,2	139,140,138,80,128,108,55,135,85	-
novel_circ_0002608	chr13	121802236	121802974	-	738	337	ENSSSCG00000033424;	exon:121802237-121802377,exon:121802779-121802974	Ce_H_1,Ce_H_2,Ce_H_3,Ce_L_1,Ce_L_2,Ce_L_3,Co_H_1,Co_H_2,Co_H_3,Co_L_2,Co_L_3,Je_H_1,Je_H_2,Je_H_3,Je_L_1,Je_L_2	9,6,5,4,9,2,2,13,7,5,5,4,11,15,9,2	53,236,297,92,266,159,261,278,185,247,223,213,153,260,155,202	-
novel_circ_0002609	chr13	121882225	121886954	-	4729	350	ENSSSCG00000011782;	exon:121882226-121882385,exon:121886765-121886954	Ce_H_2,Co_H_2,Co_L_2	10,7,2	17,35,55	ABCC5
novel_circ_0002611	chr13	122063607	122064608	+	1001	523	ENSSSCG00000011783;	exon:122063608-122063793,exon:122063885-122064062,exon:122064152-122064232,exon:122064531-122064608	Ce_L_2,Co_H_1,Co_L_2	3,2,3	257167160	EIF2B5
novel_circ_0002612	chr13	122190539	122191051	+	512	347	ENSSSCG00000023998;	exon:122190540-122190661,exon:122190827-122191051	Co_L_2,Je_H_3	4,2	264190	PSMD2
novel_circ_0002613	chr13	122190539	122192108	+	1569	267	ENSSSCG00000023998;	exon:122190540-122190661	Ce_L_1,Co_H_1,Co_H_2	3,3,2	214357531	PSMD2
novel_circ_0002614	chr13	122703174	122717863	+	14689	379	ENSSSCG00000011788;	exon:122704228-122704296,exon:122712565-122712658,exon:122716808-122716868,exon:122717809-122717863	Co_H_1,Co_L_2,Co_L_3,Je_L_1	3,3,4,2	188207223138	VPS8
novel_circ_0002616	chr13	122727539	122750151	+	22612	494	ENSSSCG00000011788;	exon:122727540-122727664,exon:122728394-122728498,exon:122747683-122747718,exon:122748606-122748696,exon:122749111-122749157,exon:122750062-122750151	Ce_H_1,Ce_H_2,Ce_H_3,Ce_L_2,Ce_L_3,Co_H_1,Co_H_2,Co_H_3,Co_L_1,Co_L_2,Co_L_3,Je_H_1,Je_H_2,Je_H_3,Je_L_1,Je_L_2,Je_L_3	9,24,27,44,19,31,35,24,14,21,19,23,19,16,29,15,15	7.12962e+49	VPS8
novel_circ_0002617	chr13	122727539	122753331	+	25792	352	ENSSSCG00000011788;	intron:122727540-122727664,intron:122751767-122751845,intron:122753184-122753331	Ce_H_2,Ce_L_3,Co_H_1,Co_H_2,Co_L_2,Je_H_3	3,4,2,2,3,4	1.31122e+17	VPS8
novel_circ_0002629	chr13	122802361	122815400	+	13039	288	ENSSSCG00000011788;	exon:122802362-122802413,exon:122813504-122813546,exon:122814914-122814986,exon:122815281-122815400	Ce_H_2,Ce_H_3,Co_H_2,Co_H_3,Co_L_3,Je_H_1,Je_L_1,Je_L_3	2,2,3,6,3,4,3,3	1.51152e+23	VPS8
novel_circ_0002631	chr13	122822179	122835708	+	13529	291	ENSSSCG00000011788;	exon:122822180-122822251,exon:122827982-122828101,exon:122835610-122835708	Ce_H_2,Ce_H_3,Ce_L_2,Co_H_1,Je_H_3,Je_L_3	2,2,5,3,3,4	1.61173e+17	VPS8
novel_circ_0002633	chr13	123389489	123392324	-	2835	280	ENSSSCG00000011793;	exon:123389490-123389601,exon:123392157-123392324	Je_H_3	2	138	LIPH
novel_circ_0002634	chr13	123389489	123405037	-	15548	480	ENSSSCG00000011793;	exon:123389490-123389601	Je_L_2	4	242	LIPH
novel_circ_0002635	chr13	123437549	123438399	+	850	201	ENSSSCG00000011794;	exon:123437550-123437683,exon:123438333-123438399	Ce_H_2,Ce_L_1,Ce_L_2,Co_H_3,Co_L_2,Je_H_2	5,2,3,2,5,2	1.39105e+17	SENP2
novel_circ_0002636	chr13	123437549	123447842	+	10293	325	ENSSSCG00000011794;	exon:123437550-123437683,exon:123438333-123438399,exon:123447070-123447117,exon:123447767-123447842	Ce_H_1,Ce_H_2,Ce_H_3,Ce_L_3,Co_H_1,Co_H_2,Co_H_3,Co_L_2,Co_L_3,Je_H_2,Je_H_3,Je_L_1,Je_L_2	3,3,4,2,5,5,9,3,2,3,2,6,7	6.21632e+37	SENP2
novel_circ_0002637	chr13	123437549	123463017	+	25468	230	ENSSSCG00000011794;	exon:123437550-123437683,exon:123462922-123463017	Co_L_3	2	151	SENP2
novel_circ_0002638	chr13	123440896	123445668	+	4772	195	ENSSSCG00000011794;	exon:123440897-123440987,exon:123445565-123445668	Ce_H_2,Ce_L_2,Co_H_1,Co_H_3,Co_L_3,Je_H_3	6,3,2,3,2,2	1.70243e+17	SENP2
novel_circ_0002640	chr13	123445564	123447842	+	2278	327	ENSSSCG00000011794;	exon:123445565-123445668,exon:123446426-123446520,exon:123447066-123447117,exon:123447767-123447842	Ce_H_2,Ce_H_3,Ce_L_1,Ce_L_2,Ce_L_3,Co_H_1,Co_H_2,Co_H_3,Co_L_2,Co_L_3,Je_H_1,Je_H_2,Je_H_3,Je_L_1,Je_L_2,Je_L_3	8,9,3,19,2,17,23,17,11,4,6,9,18,12,7,8	1.51151e+47	SENP2
novel_circ_0002641	chr13	123445564	123450518	+	4954	428	ENSSSCG00000011794;	exon:123445565-123445668,exon:123446426-123446520,exon:123447066-123447117,exon:123450342-123450518	Ce_H_2,Ce_L_2,Co_H_1,Co_H_2,Co_H_3,Co_L_1,Co_L_2,Co_L_3,Je_H_1,Je_H_2,Je_H_3,Je_L_1,Je_L_2	3,5,8,8,2,5,18,4,5,7,3,11,3	1.56238e+38	SENP2
novel_circ_0002643	chr13	123452588	123463017	+	10429	228	ENSSSCG00000011794;	exon:123452589-123452720	Ce_H_2	3	186	SENP2
novel_circ_0002646	chr13	123716428	123737809	+	21381	321	n/a	intergenic_region:123716429-123716667,intergenic_region:123737728-123737809	Ce_H_3,Co_H_2,Co_L_2,Je_H_1,Je_H_2,Je_H_3,Je_L_1,Je_L_2,Je_L_3	3,4,2,4,8,3,3,4,3	3,1,4,1,5,2,1,3,2	--
novel_circ_0002647	chr13	123761744	123764219	-	2475	190	ENSSSCG00000030225;	exon:123761745-123761818,exon:123764104-123764219	Co_H_1,Co_L_2,Je_H_1	2,2,4	696719509	TRA2B
novel_circ_0002648	chr13	123773818	123774783	-	965	333	ENSSSCG00000030225;	intron:123773819-123773875,intron:123774508-123774783	Ce_H_2,Co_H_1,Je_H_1,Je_L_1,Je_L_2,Je_L_3	3,4,5,3,4,7	2.16123e+17	TRA2B
novel_circ_0002649	chr13	123774384	123774783	-	399	399	ENSSSCG00000030225;	intron:123774385-123774783	Je_L_1	2	165	TRA2B
novel_circ_0002650	chr13	124394348	124408798	+	14450	317	ENSSSCG00000011798;	exon:124394349-124394505	Co_L_2	2	628	-
novel_circ_0002653	chr13	124584494	124587249	+	2755	220	ENSSSCG00000011803;	exon:124584495-124584634,exon:124587170-124587249	Co_H_2	5	4439	EIF4A2
novel_circ_0002654	chr13	124721577	124730045	+	8468	270	ENSSSCG00000025770;	intron:124721578-124721733	Ce_H_2,Co_H_3	2,2	213,38	ST6GAL1
novel_circ_0002656	chr13	124784930	124787240	+	2310	277	ENSSSCG00000025770;	exon:124784931-124784993,exon:124787027-124787240	Ce_H_2,Ce_H_3,Co_H_3,Je_H_3	17,3,2,4	242,59,36,45	ST6GAL1
novel_circ_0002657	chr13	124784930	124799089	+	14159	721	ENSSSCG00000025770;	exon:124784931-124784993	Ce_H_2,Je_H_3	3,3	305,90	ST6GAL1
novel_circ_0002659	chr13	124794411	124807586	+	13175	298	ENSSSCG00000025770;	exon:124794412-124794525,exon:124806429-124806514,exon:124807489-124807586	Ce_H_2	11	264	ST6GAL1
novel_circ_0002660	chr13	124798431	124807586	+	9155	198	ENSSSCG00000025770;	exon:124807489-124807586	Ce_H_2,Ce_L_2,Ce_L_3,Co_H_1,Co_L_2,Je_H_1,Je_L_1	14,5,2,7,5,4,6	4.64168e+20	ST6GAL1
novel_circ_0002662	chr13	12514238	12523798	-	9560	184	ENSSSCG00000011213;	exon:12523715-12523798	Co_H_1	4	712	TOP2B
novel_circ_0002663	chr13	12528539	12529463	-	924	336	ENSSSCG00000011213;	exon:12528540-12528740,exon:12529329-12529463	Ce_H_2,Ce_L_2,Co_H_1,Co_L_2,Co_L_3,Je_H_1,Je_H_2,Je_L_1,Je_L_2	6,3,2,10,6,9,3,6,2	1.00463e+27	TOP2B
novel_circ_0002664	chr13	12542441	12548099	-	5658	351	ENSSSCG00000011213;	exon:12542442-12542579,exon:12547887-12548099	Ce_H_2,Ce_H_3,Ce_L_2,Co_H_2,Co_H_3,Co_L_1,Je_H_3	6,3,4,2,7,9,2	9.84574e+20	TOP2B
novel_circ_0002666	chr13	12547886	12562830	-	14944	384	ENSSSCG00000011213;	intron:12547887-12548099,intron:12562660-12562830	Ce_H_2,Co_L_2,Je_L_2	2,2,2	772411385	TOP2B
novel_circ_0002667	chr13	12556295	12562815	-	6520	311	ENSSSCG00000011213;	exon:12556296-12556359,exon:12561139-12561229,exon:12562660-12562815	Ce_H_2,Ce_L_2,Co_H_1,Co_H_2,Co_L_2,Je_H_1,Je_H_2,Je_L_1,Je_L_2	9,4,17,3,7,7,2,5,5	8.22531e+26	TOP2B
novel_circ_0002668	chr13	12556295	12562830	-	6535	326	ENSSSCG00000011213;	intron:12556296-12556359,intron:12561139-12561229,intron:12562660-12562830	Ce_H_2,Ce_H_3,Ce_L_2,Co_H_1,Co_H_2,Co_H_3,Co_L_2,Je_H_1,Je_H_2,Je_L_1,Je_L_2	8,2,8,9,7,4,6,7,6,3,2	7.04396e+32	TOP2B
novel_circ_0002669	chr13	126001405	126013836	+	12431	314	ENSSSCG00000011811;	intron:126001406-126001518,intron:126013636-126013836	Je_H_1	4	55	LPP
novel_circ_0002670	chr13	126012284	126013836	+	1552	307	ENSSSCG00000011811;	intron:126012285-126012390,intron:126013636-126013836	Je_H_3	3	49	LPP
novel_circ_0002671	chr13	126013635	126013836	+	201	201	ENSSSCG00000011811;	exon:126013636-126013836	Co_H_1,Je_L_1	2,3	131109	LPP
novel_circ_0002672	chr13	126248160	126248494	+	334	334	ENSSSCG00000011811;	intron:126248161-126248494	Co_H_2,Je_H_2	2,4	5,6	LPP
novel_circ_0002673	chr13	12626205	12633500	-	7295	211	ENSSSCG00000011214;	exon:12633390-12633500	Ce_L_3	2	113	NGLY1
novel_circ_0002674	chr13	12631991	12635895	-	3904	422	ENSSSCG00000011214;	exon:12631992-12632156,exon:12633390-12633500	Ce_H_3,Ce_L_2,Co_H_2	2,4,2	197227226	NGLY1
novel_circ_0002675	chr13	12666410	12670563	-	4153	361	ENSSSCG00000011214;	exon:12666411-12666656,exon:12670449-12670563	Ce_L_2,Co_H_2,Co_L_2,Je_H_1,Je_H_3,Je_L_3	4,4,3,2,3,2	2.00191e+17	NGLY1
novel_circ_0002678	chr13	128647805	128660325	+	12520	399	ENSSSCG00000036423;	exon:128647806-128647868,exon:128648671-128648797,exon:128651749-128651839,exon:128660208-128660325	Co_H_1,Je_H_2	2,3	328278	CCDC50
novel_circ_0002679	chr13	128673789	128676906	+	3117	346	ENSSSCG00000036423;	exon:128673790-128673905,exon:128674328-128674372,exon:128674479-128674583,exon:128676827-128676906	Ce_H_2,Co_H_2	5,2	693384	CCDC50
novel_circ_0002680	chr13	128673789	128682274	+	8485	437	ENSSSCG00000036423;	exon:128674328-128674372,exon:128674479-128674583,exon:128676827-128676906,exon:128682168-128682274	Ce_L_2,Co_H_2	2,5	369302	CCDC50
novel_circ_0002681	chr13	128673789	128690839	+	17050	417	n/a	intergenic_region:128673790-128673905,intergenic_region:128674328-128674372,intergenic_region:128674479-128674583,intergenic_region:128682168-128682274,intergenic_region:128690796-128690839	Ce_H_2,Ce_H_3,Ce_L_2,Co_H_2,Co_H_3,Co_L_1,Co_L_3,Je_H_2,Je_H_3	4,2,2,3,2,6,2,4,6	302,136,189,181,98,130,166,198,222	--
novel_circ_0002682	chr13	130630426	130631670	+	1244	416	ENSSSCG00000011822;	exon:130630427-130630745,exon:130631574-130631670	Ce_L_2,Co_L_2,Co_L_3	4,4,4	378317294	OPA1
novel_circ_0002683	chr13	130651628	130657123	+	5495	360	ENSSSCG00000011822;	exon:130651629-130651682,exon:130653422-130653526,exon:130655994-130656080	Ce_H_2,Ce_L_1,Ce_L_2,Co_H_1,Co_H_2,Co_H_3,Co_L_1,Co_L_2,Co_L_3,Je_H_1,Je_H_2,Je_H_3,Je_L_1,Je_L_3	7,3,8,10,6,6,3,12,6,6,7,3,7,3	3.7318e+41	OPA1
novel_circ_0002685	chr13	130678559	130692055	+	13496	277	ENSSSCG00000011822;	exon:130678560-130678725,exon:130691945-130692055	Je_L_3	2	227	OPA1
novel_circ_0002687	chr13	131431706	131452941	-	21235	274	ENSSSCG00000011825;	exon:131452768-131452941	Ce_H_3,Ce_L_1,Co_H_1,Co_H_2,Co_L_2,Co_L_3,Je_H_1,Je_L_1,Je_L_2	5,3,2,6,5,4,2,6,4	4.1221e+26	ATP13A3
novel_circ_0002689	chr13	131438785	131452941	-	14156	236	ENSSSCG00000011825;	exon:131438786-131438847	Ce_L_1	3	242	ATP13A3
novel_circ_0002690	chr13	131446164	131452941	-	6777	309	ENSSSCG00000011825;	exon:131446165-131446299	Ce_L_3	2	311	ATP13A3
novel_circ_0002691	chr13	131448281	131452941	-	4660	396	ENSSSCG00000011825;	exon:131448282-131448351,exon:131449490-131449570,exon:131451618-131451688	Co_H_2	2	666	ATP13A3
novel_circ_0002692	chr13	131451617	131452941	-	1324	428	ENSSSCG00000011825;	exon:131451618-131451688,exon:131451992-131452174,exon:131452768-131452941	Ce_L_2	3	502	ATP13A3
novel_circ_0002693	chr13	131451617	131453736	-	2119	170	ENSSSCG00000011825;	exon:131451618-131451688,exon:131453638-131453736	Ce_H_2,Co_H_2,Co_L_2,Je_H_3,Je_L_1	3,3,4,2,5	307523371172220	ATP13A3
novel_circ_0002694	chr13	131635185	131642260	-	7075	412	ENSSSCG00000011827;	exon:131635186-131635362,exon:131636758-131636818,exon:131641552-131641638,exon:131642174-131642260	Ce_H_1,Co_L_2,Je_H_1	2,4,3	62138154	LSG1
novel_circ_0002695	chr13	131641551	131642260	-	709	174	ENSSSCG00000011827;	exon:131641552-131641638,exon:131642174-131642260	Ce_H_2,Ce_L_2,Co_H_1,Co_L_2,Je_H_1,Je_L_1,Je_L_2	7,6,2,4,3,3,2	1.7914e+20	LSG1
novel_circ_0002696	chr13	131641551	131642810	-	1259	295	ENSSSCG00000011827;	exon:131641552-131641638,exon:131642174-131642260	Co_H_2,Je_H_2,Je_H_3,Je_L_1,Je_L_3	4,4,2,3,3	165156192126154	LSG1
novel_circ_0002697	chr13	132302320	132314552	-	12232	372	ENSSSCG00000031147;	exon:132302321-132302426,exon:132303063-132303163,exon:132304897-132304948,exon:132314440-132314552	Ce_H_2,Ce_H_3,Ce_L_2,Ce_L_3,Co_H_1,Co_H_2,Co_H_3,Co_L_2,Co_L_3,Je_H_1,Je_H_2,Je_H_3,Je_L_1	5,5,7,2,3,10,3,6,2,2,4,5,3	4.11342e+38	ACAP2
novel_circ_0002698	chr13	132302320	132326005	-	23685	378	ENSSSCG00000031147;	exon:132302321-132302426,exon:132303063-132303163,exon:132321056-132321130,exon:132325910-132326005	Co_H_1,Co_L_2	3,6	393456	ACAP2
novel_circ_0002702	chr13	132314439	132337788	-	23349	476	ENSSSCG00000031147;	exon:132314440-132314552,exon:132321056-132321130,exon:132329241-132329285,exon:132335769-132335952,exon:132337730-132337788	Ce_H_3,Ce_L_2,Co_H_1,Co_H_2,Co_L_2,Je_H_1,Je_H_3,Je_L_1	5,8,3,4,2,3,3,4	4.18539e+23	ACAP2
novel_circ_0002704	chr13	132321055	132335952	-	14897	400	ENSSSCG00000031147;	exon:132321056-132321130,exon:132325910-132326005,exon:132329241-132329285,exon:132335769-132335952	Ce_H_2,Ce_H_3,Ce_L_3,Co_H_1,Co_H_2,Co_H_3,Co_L_2,Co_L_3,Je_H_1,Je_H_2,Je_H_3,Je_L_1	3,2,3,6,4,16,2,6,6,2,3,3	5.0045e+35	ACAP2
novel_circ_0002707	chr13	132325909	132335952	-	10043	325	ENSSSCG00000031147;	exon:132325910-132326005,exon:132329241-132329285	Co_L_3	3	521	ACAP2
novel_circ_0002711	chr13	132335768	132337788	-	2020	243	ENSSSCG00000031147;	exon:132335769-132335952,exon:132337730-132337788	Ce_H_2,Je_H_2,Je_L_1,Je_L_3	3,3,3,2	466344410308	ACAP2
novel_circ_0002712	chr13	132335768	132350013	-	14245	382	ENSSSCG00000031147;	intron:132335769-132335952,intron:132337730-132337788,intron:132349875-132350013	Co_L_3	2	245	ACAP2
novel_circ_0002713	chr13	132335768	132367470	-	31702	417	ENSSSCG00000031147;	exon:132335769-132335952,exon:132337730-132337788,exon:132366435-132366488,exon:132367351-132367470	Ce_H_2,Ce_L_1,Ce_L_2,Co_H_1,Co_H_2,Co_H_3,Co_L_1,Co_L_2,Je_H_2,Je_H_3,Je_L_1,Je_L_2	8,7,12,10,3,5,6,9,6,6,3,4	4.6231e+35	ACAP2
novel_circ_0002715	chr13	132366434	132367470	-	1036	234	ENSSSCG00000031147;	exon:132366435-132366488,exon:132367157-132367216,exon:132367351-132367470	Ce_H_2,Ce_L_3,Co_H_1,Co_H_2,Co_L_2,Je_H_3	4,3,3,5,2,3	4.24331e+17	ACAP2
novel_circ_0002716	chr13	132366434	132377669	-	11235	336	ENSSSCG00000031147;	exon:132366435-132366488,exon:132367157-132367216,exon:132367351-132367470,exon:132376858-132376901,exon:132377612-132377669	Ce_H_1,Ce_H_2,Ce_H_3,Ce_L_2,Ce_L_3,Co_H_1,Co_H_2,Co_H_3,Co_L_2,Je_H_1,Je_H_2,Je_H_3,Je_L_1,Je_L_2,Je_L_3	4,16,4,17,4,8,11,6,9,8,6,4,12,7,5	1.75544e+44	ACAP2
novel_circ_0002717	chr13	132831926	132837247	+	5321	309	ENSSSCG00000011833;	intron:132831927-132832068,intron:132837081-132837247	Co_H_1,Co_L_2,Je_H_3,Je_L_1	5,4,5,3	112118167161	DLG1
novel_circ_0002718	chr13	132837080	132837247	+	167	167	ENSSSCG00000011833;	exon:132837081-132837247	Co_L_2	2	156	DLG1
novel_circ_0002721	chr13	132960753	132975398	+	14645	512	ENSSSCG00000011833;	exon:132960754-132960807,exon:132967130-132967180,exon:132969798-132969922,exon:132972942-132973078,exon:132975254-132975398	Ce_H_1,Ce_H_3,Ce_L_2,Ce_L_3,Co_H_1,Co_H_2,Co_H_3,Co_L_1,Co_L_2,Co_L_3,Je_H_1,Je_H_2,Je_H_3,Je_L_1	6,9,6,3,12,13,4,8,12,4,9,9,11,11	43,84,114,184,130,163,130,106,145,154,137,166,179,135	DLG1
novel_circ_0002723	chr13	132971832	132975398	+	3566	452	ENSSSCG00000011833;	exon:132971833-132972002,exon:132972942-132973078	Ce_L_1,Ce_L_2,Co_H_2,Co_L_2,Co_L_3,Je_H_1,Je_H_3	2,3,2,2,2,3,3	1.3512e+20	DLG1
novel_circ_0002724	chr13	132986163	132991254	+	5091	278	ENSSSCG00000011833;	exon:132986164-132986284,exon:132991098-132991254	Ce_H_2,Ce_H_3,Ce_L_2,Co_H_1,Co_H_2,Co_H_3,Co_L_2,Je_H_1,Je_H_2,Je_H_3,Je_L_1,Je_L_2	7,3,11,6,8,6,6,4,2,4,4,2	1.84135e+35	DLG1
novel_circ_0002725	chr13	132986163	132995932	+	9769	355	ENSSSCG00000011833;	intron:132986164-132986284,intron:132991098-132991254,intron:132995856-132995932	Ce_H_2,Ce_H_3,Ce_L_2,Ce_L_3,Co_H_1,Co_H_2,Co_H_3,Co_L_2,Je_H_1,Je_H_2,Je_L_1	2,9,11,2,6,2,3,6,4,5,6	82,62,72,88,74,85,68,66,66,96,87	DLG1
novel_circ_0002727	chr13	132986163	133023430	+	37267	339	ENSSSCG00000011833;	exon:132986164-132986284,exon:133007458-133007560,exon:133023316-133023430	Ce_H_3,Co_H_1,Co_H_2,Co_H_3,Co_L_2,Je_H_2,Je_L_1	2,2,3,6,4,6,3	2.10226e+20	DLG1
novel_circ_0002729	chr13	133023315	133052271	+	28956	390	ENSSSCG00000011833;	exon:133023316-133023430,exon:133051739-133051840,exon:133052099-133052271	Ce_L_2,Je_L_1	4,3	354398	DLG1
novel_circ_0002730	chr13	133033024	133052271	+	19247	273	ENSSSCG00000011833;	exon:133052099-133052271	Ce_L_2,Co_H_2,Co_L_2,Je_H_2,Je_H_3,Je_L_1,Je_L_2,Je_L_3	7,6,2,3,4,4,4,3	4.09504e+23	DLG1
novel_circ_0002731	chr13	133048337	133052271	+	3934	368	ENSSSCG00000011833;	exon:133048338-133048379,exon:133050539-133050589,exon:133051739-133051840,exon:133052099-133052271	Ce_H_1,Ce_H_2,Ce_H_3,Co_H_1,Co_H_2,Co_H_3,Co_L_3,Je_H_1,Je_H_2,Je_L_1,Je_L_2,Je_L_3	2,7,7,5,7,3,4,3,4,3,8,8	1.53397e+35	DLG1
novel_circ_0002732	chr13	133225591	133229104	-	3513	371	ENSSSCG00000011841;	exon:133225592-133225669,exon:133228405-133228452,exon:133228708-133228846,exon:133228999-133229104	Ce_H_1,Ce_H_2,Ce_H_3,Ce_L_2,Ce_L_3,Co_H_1,Co_H_2,Co_H_3,Co_L_2,Co_L_3,Je_H_1,Je_H_2,Je_H_3,Je_L_1,Je_L_2,Je_L_3	4,10,20,15,6,5,18,25,9,9,9,14,16,10,6,7	30,167,109,102,144,127,170,71,113,91,71,93,124,106,83,69	SENP5
novel_circ_0002734	chr13	133296683	133302495	-	5812	315	ENSSSCG00000011843;	exon:133296684-133296880	Je_L_1	2	730	PAK2
novel_circ_0002735	chr13	133296683	133304898	-	8215	310	ENSSSCG00000011843;	exon:133296684-133296880,exon:133304786-133304898	Ce_H_2,Co_H_1	2,6	1072990	PAK2
novel_circ_0002736	chr13	133296683	133305955	-	9272	477	ENSSSCG00000011843;	exon:133296684-133296880,exon:133302378-133302495,exon:133304786-133304898,exon:133305907-133305955	Ce_H_1,Ce_H_2,Ce_H_3,Ce_L_1,Ce_L_2,Co_H_1,Co_H_2,Co_H_3,Co_L_2,Co_L_3,Je_H_1,Je_H_2,Je_H_3,Je_L_1,Je_L_3	5,14,10,2,15,14,13,8,12,9,15,10,12,15,7	2.11103e+47	PAK2
novel_circ_0002737	chr13	133296683	133312344	-	15661	305	ENSSSCG00000011843;	exon:133296684-133296880	Ce_H_1,Ce_H_2,Ce_H_3,Ce_L_1,Ce_L_2,Co_H_2,Co_H_3,Co_L_1,Co_L_2,Je_H_1,Je_H_2,Je_H_3,Je_L_1,Je_L_2,Je_L_3	4,10,5,2,10,8,5,2,7,5,4,4,7,7,5	2.15952e+46	PAK2
novel_circ_0002739	chr13	133302377	133305955	-	3578	280	ENSSSCG00000011843;	exon:133302378-133302495,exon:133304786-133304898,exon:133305907-133305955	Ce_H_2,Co_H_1,Co_H_3,Co_L_2,Je_H_2,Je_L_1	5,3,4,2,4,4	8.43876e+17	PAK2
novel_circ_0002740	chr13	133302377	133312344	-	9967	341	ENSSSCG00000011843;	exon:133310321-133310453,exon:133312237-133312344	Ce_H_2,Ce_H_3,Ce_L_2,Co_H_1,Co_H_2,Co_H_3,Co_L_2,Co_L_3,Je_H_1,Je_H_2,Je_L_1,Je_L_2	6,2,11,2,4,3,6,2,3,5,2,3	7.82803e+35	PAK2
novel_circ_0002741	chr13	133304785	133312344	-	7559	403	ENSSSCG00000011843;	exon:133304786-133304898,exon:133305907-133305955,exon:133310321-133310453,exon:133312237-133312344	Ce_H_2,Ce_H_3,Ce_L_3,Co_H_2,Co_H_3,Co_L_3,Je_H_1,Je_H_3,Je_L_1,Je_L_3	3,4,4,7,3,4,4,4,4,6	1.014e+31	PAK2
novel_circ_0002742	chr13	133308841	133312344	-	3503	305	ENSSSCG00000011843;	exon:133308842-133308905,exon:133310321-133310453,exon:133312237-133312344	Ce_H_2,Ce_H_3,Ce_L_2,Ce_L_3,Co_H_1,Co_H_2,Co_H_3,Co_L_2,Co_L_3,Je_H_1,Je_H_3,Je_L_1,Je_L_3	3,7,8,3,11,9,3,7,4,9,7,7,4	8.2179e+38	PAK2
novel_circ_0002743	chr13	133397386	133404400	-	7014	356	ENSSSCG00000026934;	exon:133397387-133397600,exon:133404259-133404400	Je_L_1	5	86	PIGX
novel_circ_0002745	chr13	133710722	133727006	+	16284	395	ENSSSCG00000021380;	exon:133710723-133710870,exon:133715518-133715585,exon:133724805-133724870,exon:133726894-133727006	Ce_H_2,Ce_L_1,Ce_L_2,Co_H_1,Co_H_2,Co_H_3,Co_L_2,Je_H_1,Je_H_2,Je_H_3	4,2,4,11,4,5,5,4,5,5	239,80,252,185,231,154,197,161,165,182	-
novel_circ_0002746	chr13	133710722	133738261	+	27539	276	ENSSSCG00000021380;	exon:133710723-133710870	Je_L_1,Je_L_2	2,4	194192	-
novel_circ_0002748	chr13	133834605	133846082	+	11477	286	ENSSSCG00000011845;	exon:133834606-133834702,exon:133845894-133846082	Je_L_1	3	519	PCYT1A
novel_circ_0002749	chr13	133840280	133844358	+	4078	412	ENSSSCG00000011845;	exon:133840281-133840397,exon:133841436-133841587	Je_L_1	3	481	PCYT1A
novel_circ_0002750	chr13	133840280	133846082	+	5802	306	ENSSSCG00000011845;	exon:133840281-133840397	Je_H_2	2	439	PCYT1A
novel_circ_0002751	chr13	133841435	133844358	+	2923	374	ENSSSCG00000011845;	exon:133841436-133841587,exon:133843699-133843777,exon:133844216-133844358	Ce_L_2	2	186	PCYT1A
novel_circ_0002752	chr13	133976764	133979478	+	2714	417	ENSSSCG00000011848;	exon:133976765-133976823,exon:133977532-133977742	Ce_H_2,Ce_H_3,Je_H_2,Je_H_3,Je_L_1,Je_L_2	2,4,3,5,3,4	2.6954e+17	TFRC
novel_circ_0002753	chr13	133976764	133981842	+	5078	493	ENSSSCG00000011848;	exon:133976765-133976823,exon:133977532-133977742,exon:133979924-133980032	Ce_H_2,Ce_H_3,Ce_L_2,Ce_L_3,Co_H_1,Co_H_2,Co_H_3,Co_L_3,Je_H_1,Je_H_2,Je_H_3,Je_L_1,Je_L_2,Je_L_3	2,6,6,4,10,15,2,3,12,5,6,6,6,5	2.60479e+41	TFRC
novel_circ_0002755	chr13	133977531	133981842	+	4311	214	ENSSSCG00000011848;	exon:133981729-133981842	Je_L_1,Je_L_3	6,3	218219	TFRC
novel_circ_0002758	chr13	133984021	133987630	+	3609	359	ENSSSCG00000011848;	exon:133984022-133984120,exon:133984476-133984615	Co_L_2,Je_H_1,Je_H_2,Je_L_2,Je_L_3	4,2,3,4,4	331282252400220	TFRC
novel_circ_0002759	chr13	133986642	133987630	+	988	278	ENSSSCG00000011848;	exon:133986643-133986800,exon:133987511-133987630	Co_H_1	2	345	TFRC
novel_circ_0002761	chr13	133994014	133995962	+	1948	363	ENSSSCG00000011848;	exon:133994015-133994236,exon:133995822-133995962	Ce_L_2	5	551	TFRC
novel_circ_0002762	chr13	134109789	134110702	+	913	378	ENSSSCG00000011849;	exon:134110425-134110702	Je_H_1	4	24	TNK2
novel_circ_0002763	chr13	134233746	134234461	+	715	336	ENSSSCG00000011850;	exon:134233747-134233848,exon:134234228-134234461	Ce_H_3,Ce_L_2,Co_H_1,Co_H_2,Co_H_3,Co_L_3	14,8,7,14,10,4	151,134,107,84,110,89	-
novel_circ_0002764	chr13	134308297	134309219	-	922	279	ENSSSCG00000011853;	exon:134308298-134308443,exon:134309087-134309219	Ce_L_2,Co_L_2,Je_H_2	3,3,4	44,50,39	RUBCN
novel_circ_0002765	chr13	134368709	134379384	+	10675	278	ENSSSCG00000027139;	exon:134368710-134368838,exon:134379236-134379384	Co_H_1	3	503	FYTTD1
novel_circ_0002766	chr13	134368709	134384091	+	15382	391	ENSSSCG00000027139;	exon:134368710-134368838,exon:134379236-134379384,exon:134383979-134384091	Je_H_3	2	366	FYTTD1
novel_circ_0002767	chr13	134379235	134384091	+	4856	213	ENSSSCG00000027139;	exon:134383979-134384091	Co_H_1	3	579	FYTTD1
novel_circ_0002768	chr13	134379235	134389734	+	10499	447	ENSSSCG00000027139;	exon:134383979-134384091,exon:134387068-134387164,exon:134387567-134387628,exon:134389660-134389734	Je_H_2	3	431	FYTTD1
novel_circ_0002769	chr13	134379235	134396257	+	17022	340	ENSSSCG00000027139;	exon:134383979-134384091,exon:134396131-134396257	Ce_H_2,Ce_L_2,Co_L_2,Je_H_3,Je_L_1	3,6,7,4,2	449430394496450	FYTTD1
novel_circ_0002771	chr13	134457402	134463821	+	6419	378	ENSSSCG00000011854;	exon:134457403-134457547,exon:134460315-134460441,exon:134463716-134463821	Ce_H_2,Ce_H_3,Ce_L_2,Co_H_2,Je_H_3,Je_L_3	4,10,2,4,2,5	1.73133e+17	LRCH3
novel_circ_0002772	chr13	134457402	134471156	+	13754	392	ENSSSCG00000011854;	exon:134457403-134457547,exon:134469516-134469652,exon:134471047-134471156	Ce_H_2,Ce_H_3,Ce_L_3,Co_H_2,Co_H_3,Co_L_2,Je_H_2,Je_H_3,Je_L_1,Je_L_2,Je_L_3	10,7,3,3,4,3,5,3,5,4,5	178,133,117,153,117,99,110,126,116,106,104	LRCH3
novel_circ_0002774	chr13	134463715	134471156	+	7441	353	ENSSSCG00000011854;	exon:134463716-134463821,exon:134469516-134469652,exon:134471047-134471156	Ce_H_3,Co_H_1,Co_H_2,Je_H_3	3,3,5,3	187228191194	LRCH3
novel_circ_0002775	chr13	134481485	134486238	+	4753	364	ENSSSCG00000011854;	exon:134481486-134481579,exon:134482617-134482737,exon:134486090-134486238	Je_L_1	2	201	LRCH3
novel_circ_0002776	chr13	134481485	134491192	+	9707	292	ENSSSCG00000011854;	exon:134481486-134481579,exon:134482617-134482737,exon:134491116-134491192	Ce_H_1,Ce_L_2,Co_H_1,Co_H_2,Co_L_2,Je_H_2,Je_H_3,Je_L_1,Je_L_3	3,6,4,2,3,2,2,3,2	6.01733e+25	LRCH3
novel_circ_0002779	chr13	134515276	134519515	+	4239	414	ENSSSCG00000011854;	exon:134515277-134515325,exon:134516381-134516488,exon:134518427-134518545,exon:134519378-134519515	Ce_L_2,Co_H_2,Co_L_3	6,4,2	153193121	LRCH3
novel_circ_0002782	chr13	134518426	134519515	+	1089	257	ENSSSCG00000011854;	exon:134518427-134518545,exon:134519378-134519515	Co_H_2	3	166	LRCH3
novel_circ_0002783	chr13	134518426	134527329	+	8903	316	ENSSSCG00000011854;	exon:134519378-134519515,exon:134527252-134527329	Ce_H_1,Co_H_1,Co_H_2,Je_L_1	3,3,5,2	44126172122	LRCH3
novel_circ_0002785	chr13	134624945	134633963	+	9018	414	ENSSSCG00000011857;ENSSSCG00000040273;	exon:134624946-134625063,exon:134626466-134626573,exon:134631969-134632045,exon:134633853-134633963	Ce_H_1,Ce_H_2,Ce_H_3,Co_H_1,Co_H_2,Je_H_1,Je_H_2,Je_H_3	3,2,3,2,9,3,2,3	10,20,10,7,23,3,4,9	LMLN;-
novel_circ_0002789	chr13	134744257	134745388	+	1131	256	ENSSSCG00000026753;	exon:134744258-134744433,exon:134745309-134745388	Ce_H_2,Co_H_1,Co_H_2,Co_L_2,Je_H_1,Je_H_2,Je_L_1	4,4,3,2,4,2,2	108,146,121,102,84,127,123	OSBPL11
novel_circ_0002790	chr13	134744257	134748142	+	3885	433	ENSSSCG00000026753;	exon:134744258-134744433,exon:134745309-134745388,exon:134747966-134748142	Ce_H_1,Ce_L_2,Co_H_1,Co_H_2,Co_L_2,Je_H_2	2,2,6,4,2,3	4.31152e+16	OSBPL11
novel_circ_0002792	chr13	134756410	134762211	+	5801	348	ENSSSCG00000026753;	exon:134756411-134756612,exon:134762066-134762211	Co_H_1	3	171	OSBPL11
novel_circ_0002793	chr13	134756410	134769304	+	12894	343	ENSSSCG00000026753;	exon:134756411-134756612	Je_H_3,Je_L_2	2,2	172174	OSBPL11
novel_circ_0002794	chr13	134776083	134778792	+	2709	287	ENSSSCG00000026753;	exon:134778606-134778792	Co_H_3	4	85	OSBPL11
novel_circ_0002797	chr13	134791998	134800549	+	8551	337	ENSSSCG00000026753;	exon:134791999-134792181,exon:134800396-134800549	Co_L_2,Co_L_3	4,2	150,95	OSBPL11
novel_circ_0002798	chr13	134838955	134843425	+	4470	408	ENSSSCG00000036828;	exon:134838956-134839077,exon:134843063-134843198,exon:134843276-134843425	Ce_H_2,Ce_H_3,Ce_L_1,Ce_L_3,Co_H_1,Co_H_2,Co_H_3,Co_L_1,Co_L_2,Co_L_3,Je_H_1,Je_H_2,Je_H_3,Je_L_1,Je_L_2,Je_L_3	5,5,4,3,7,6,11,3,9,9,7,8,18,4,5,2	3.54854e+47	SNX4
novel_circ_0002799	chr13	134838955	134846673	+	7718	456	ENSSSCG00000036828;	exon:134838956-134839077,exon:134843063-134843198,exon:134843276-134843425,exon:134846626-134846673	Ce_H_2,Ce_H_3,Ce_L_2,Co_H_1,Co_H_2,Co_H_3,Co_L_3,Je_H_2,Je_H_3,Je_L_1,Je_L_2,Je_L_3	4,17,3,5,6,7,8,4,11,4,2,5	3.88882e+35	SNX4
novel_circ_0002800	chr13	134838955	134852574	+	13619	314	ENSSSCG00000036828;	exon:134838956-134839077,exon:134843063-134843198,exon:134852519-134852574	Ce_H_2,Co_H_1,Co_H_2,Co_L_2,Co_L_3,Je_H_1,Je_H_2,Je_L_1	3,3,8,2,4,3,5,3	3.6155e+23	SNX4
novel_circ_0002801	chr13	134838955	134857989	+	19034	299	ENSSSCG00000036828;	exon:134838956-134839077,exon:134846626-134846673,exon:134852519-134852574,exon:134857917-134857989	Ce_H_1,Ce_H_2,Ce_H_3,Ce_L_2,Ce_L_3,Co_H_1,Co_H_2,Co_H_3,Co_L_1,Co_L_2,Co_L_3,Je_H_1,Je_H_2,Je_H_3,Je_L_1,Je_L_2,Je_L_3	2,5,17,16,3,7,22,9,4,9,9,5,4,13,4,4,6	4.93338e+49	SNX4
novel_circ_0002802	chr13	134838955	134868441	+	29486	313	ENSSSCG00000036828;	exon:134838956-134839077,exon:134852519-134852574,exon:134857917-134857989,exon:134868380-134868441	Ce_H_2,Ce_H_3,Ce_L_1,Ce_L_2,Ce_L_3,Co_H_1,Co_H_2,Co_H_3,Co_L_1,Co_L_2,Co_L_3,Je_H_1,Je_H_2,Je_H_3,Je_L_1,Je_L_2,Je_L_3	7,14,3,9,5,12,21,9,6,11,17,9,12,3,13,6,12	3.16711e+50	SNX4
novel_circ_0002809	chr13	134998505	135007726	+	9221	217	ENSSSCG00000011858;	exon:134998506-134998586	Co_H_1	2	299	ZNF148
novel_circ_0002810	chr13	134998505	135020313	+	21808	566	ENSSSCG00000011858;	exon:134998506-134998586,exon:135007591-135007726,exon:135019965-135020313	Ce_H_1,Ce_H_2,Ce_H_3,Ce_L_1,Ce_L_2,Co_H_1,Co_H_2,Co_H_3,Co_L_1,Co_L_2,Co_L_3,Je_H_1,Je_H_2,Je_H_3,Je_L_1,Je_L_2,Je_L_3	26,34,40,3,44,21,58,26,7,33,24,22,20,49,40,16,38	7.33363e+49	ZNF148
novel_circ_0002813	chr13	135007590	135020313	+	12723	485	ENSSSCG00000011858;	exon:135007591-135007726,exon:135019965-135020313	Ce_H_2,Ce_H_3,Ce_L_1,Ce_L_2,Co_H_1,Co_H_2,Co_H_3,Co_L_1,Co_L_2,Co_L_3,Je_H_1,Je_H_2,Je_H_3,Je_L_1,Je_L_2,Je_L_3	21,13,3,25,16,32,18,3,19,9,15,20,12,24,7,16	3.31219e+47	ZNF148
novel_circ_0002814	chr13	135019964	135020313	+	349	349	ENSSSCG00000011858;	exon:135019965-135020313	Ce_H_2,Ce_H_3,Ce_L_2,Co_H_1,Co_L_2,Je_H_1,Je_H_2,Je_L_1,Je_L_2	4,5,3,12,2,2,4,6,2	4.08252e+26	ZNF148
novel_circ_0002815	chr13	135019964	135050353	+	30389	226	ENSSSCG00000011858;	exon:135050228-135050353	Ce_H_2,Ce_L_2,Ce_L_3,Co_H_1,Co_H_2,Co_L_2,Co_L_3,Je_H_2,Je_L_1,Je_L_2,Je_L_3	3,10,3,6,4,6,3,7,6,3,2	3.87363e+32	ZNF148
novel_circ_0002816	chr13	135019964	135062178	+	42214	308	ENSSSCG00000011858;	exon:135060648-135060771,exon:135062095-135062178	Ce_H_1,Ce_H_2,Ce_H_3,Ce_L_3,Co_H_1,Co_H_2,Co_H_3,Co_L_2,Co_L_3,Je_H_1,Je_H_3,Je_L_1,Je_L_2,Je_L_3	6,7,13,5,4,10,8,3,5,2,3,8,4,5	7.83372e+40	ZNF148
novel_circ_0002817	chr13	135050227	135062178	+	11951	334	ENSSSCG00000011858;	exon:135050228-135050353,exon:135060648-135060771,exon:135062095-135062178	Je_L_3	3	210	ZNF148
novel_circ_0002820	chr13	135421791	135423185	+	1394	230	ENSSSCG00000011862;	exon:135421792-135421914,exon:135423079-135423185	Co_H_3,Je_L_1,Je_L_2	3,3,4	77325962363	MUC13
novel_circ_0002822	chr13	135439723	135442691	+	2968	284	ENSSSCG00000011862;	exon:135439724-135439808,exon:135442493-135442691	Ce_L_2,Co_L_3,Je_L_1	3,3,2	151814174503	MUC13
novel_circ_0002823	chr13	135736997	135739109	-	2112	386	ENSSSCG00000030362;	exon:135736998-135737099,exon:135738826-135739109	Ce_H_2	2	39	--
novel_circ_0002824	chr13	136447199	136448423	+	1224	325	ENSSSCG00000025349;	exon:136447200-136447255,exon:136447568-136447640,exon:136448136-136448205,exon:136448298-136448423	Ce_H_2,Ce_H_3,Ce_L_2,Co_H_1,Co_H_2,Je_H_1,Je_H_2,Je_H_3,Je_L_1,Je_L_2,Je_L_3	3,4,5,14,5,3,5,7,8,8,11	105,64,69,65,68,57,49,69,87,90,56	CCDC14
novel_circ_0002831	chr13	137185109	137195475	-	10366	216	ENSSSCG00000024904;	exon:137195360-137195475	Je_L_2	5	119	SEC22A
novel_circ_0002832	chr13	137185109	137226265	-	41156	541	ENSSSCG00000024904;	exon:137185110-137185175,exon:137195360-137195475,exon:137224796-137224990,exon:137226102-137226265	Ce_H_1,Ce_H_2,Ce_H_3,Ce_L_1,Ce_L_2,Ce_L_3,Co_H_1,Co_H_2,Co_H_3,Co_L_1,Co_L_2,Co_L_3,Je_H_1,Je_H_2,Je_H_3,Je_L_1,Je_L_2,Je_L_3	4,10,18,3,9,7,13,15,8,3,9,10,4,15,9,16,8,15	26,149,102,85,140,103,131,123,130,79,143,99,109,119,134,113,150,112	SEC22A
novel_circ_0002833	chr13	137185109	137240863	-	55754	267	ENSSSCG00000024904;	exon:137185110-137185175,exon:137240663-137240863	Ce_H_2,Ce_H_3,Ce_L_2,Co_H_1,Co_H_2,Co_H_3,Co_L_1,Co_L_2,Co_L_3,Je_H_3,Je_L_1,Je_L_3	3,2,6,8,10,2,3,7,3,10,11,6	95,74,105,68,86,72,57,99,87,72,60,82	SEC22A
novel_circ_0002834	chr13	137195359	137240863	-	45504	317	ENSSSCG00000024904;	exon:137195360-137195475,exon:137240663-137240863	Ce_H_3,Ce_L_2,Co_H_2,Co_L_2,Co_L_3,Je_H_3	6,2,7,3,3,3	113,105,111,110,118,83	SEC22A
novel_circ_0002835	chr13	137224795	137240863	-	16068	396	ENSSSCG00000024904;	exon:137224796-137224990,exon:137240663-137240863	Ce_H_2,Ce_L_3,Co_H_1,Co_H_2,Co_H_3,Co_L_1,Co_L_2,Je_H_3,Je_L_1,Je_L_2,Je_L_3	5,2,9,4,7,3,6,10,8,7,3	115,90,104,119,99,83,121,102,109,121,118	SEC22A
novel_circ_0002836	chr13	137336048	137342929	-	6881	301	ENSSSCG00000011870;	exon:137336049-137336185,exon:137342673-137342744,exon:137342838-137342929	Ce_H_2,Co_H_3,Co_L_2,Je_H_3,Je_L_1,Je_L_3	6,3,5,6,3,4	82,51,71,78,84,101	PDIA5
novel_circ_0002840	chr13	137373442	137376721	-	3279	215	ENSSSCG00000011870;	exon:137373443-137373530,exon:137376595-137376721	Ce_L_1,Ce_L_3,Je_H_1,Je_H_2,Je_L_2,Je_L_3	2,2,9,2,2,2	30,98,128,115,160,146	PDIA5
novel_circ_0002841	chr13	137806867	137808141	+	1274	341	ENSSSCG00000011873;	exon:137806868-137806988,exon:137807922-137808141	Ce_H_3	5	9	HSPBAP1
novel_circ_0002842	chr13	137810645	137817971	-	7326	309	ENSSSCG00000011874;	exon:137810646-137810820,exon:137817838-137817971	Je_H_2	4	246	PARP14
novel_circ_0002843	chr13	137843075	137852863	-	9788	343	ENSSSCG00000011874;	exon:137852621-137852863	Co_H_2,Je_H_3	5,2	162218	PARP14
novel_circ_0002844	chr13	137852620	137859040	-	6420	402	ENSSSCG00000011874;	exon:137852621-137852863,exon:137858104-137858137,exon:137858916-137859040	Ce_H_2,Ce_H_3,Ce_L_2,Co_H_2,Co_H_3,Je_H_1,Je_H_2,Je_L_1,Je_L_2	9,2,11,2,5,3,3,5,4	2.86218e+26	PARP14
novel_circ_0002845	chr13	137883624	137899775	-	16151	342	n/a	intergenic_region:137883625-137883759	Je_H_2,Je_L_1	2,4	17341634	--
novel_circ_0002846	chr13	137883624	137914907	-	31283	217	n/a	intergenic_region:137914791-137914907	Ce_L_2,Ce_L_3,Co_L_3,Je_H_2,Je_L_1,Je_L_2	2,14,6,5,21,5	8.24202e+22	--
novel_circ_0002847	chr13	137893072	137899775	-	6703	341	ENSSSCG00000011875;	exon:137899569-137899775	Ce_L_1,Ce_L_2,Je_H_1,Je_H_3,Je_L_1,Je_L_2	8,4,7,14,37,3	1.70257e+20	PARP15
novel_circ_0002848	chr13	137899319	137899775	-	456	366	ENSSSCG00000011875;	intron:137899320-137899478,intron:137899569-137899775	Je_L_1	4	2009	PARP15
novel_circ_0002849	chr13	137970211	137975836	+	5625	1052	ENSSSCG00000027709;	exon:137975621-137975836	Co_L_2	5	285	PARP9
novel_circ_0002850	chr13	137991048	137991960	+	912	312	ENSSSCG00000027709;	exon:137991049-137991185,exon:137991786-137991960	Ce_H_3,Ce_L_3,Co_H_1	5,5,6	219327414	PARP9
novel_circ_0002851	chr13	138045082	138073936	+	28854	333	ENSSSCG00000028475;	exon:138045083-138045216,exon:138070258-138070357,exon:138073838-138073936	Ce_L_2,Co_H_2	5,2	220278	KPNA1
novel_circ_0002852	chr13	138067176	138073936	+	6760	303	ENSSSCG00000028475;	exon:138067177-138067284,exon:138070258-138070357,exon:138073842-138073936	Ce_L_2,Co_H_1,Co_H_3,Co_L_2,Je_H_2	2,5,3,3,2	308257232236236	KPNA1
novel_circ_0002853	chr13	138067176	138077604	+	10428	309	ENSSSCG00000028475;	intron:138067177-138067284,intron:138070258-138070357	Je_H_2	2	149	KPNA1
novel_circ_0002854	chr13	138081343	138085737	+	4394	300	ENSSSCG00000028475;	exon:138081344-138081475,exon:138082705-138082793,exon:138085659-138085737	Ce_L_2,Co_H_1,Je_H_3	5,3,2	275262241	KPNA1
novel_circ_0002855	chr13	138162726	138169777	+	7051	273	ENSSSCG00000025107;	exon:138162727-138162852,exon:138169631-138169777	Ce_H_3,Ce_L_2,Co_H_1,Co_H_2,Co_L_2,Je_H_1	2,3,2,5,2,3	227,234,233,221,164,95	-
novel_circ_0002859	chr13	138569773	138570722	+	949	271	ENSSSCG00000025436;	exon:138569774-138569911,exon:138570590-138570722	Ce_H_3,Co_H_2	2,2	15,19	ILDR1
novel_circ_0002860	chr13	138651413	138667654	-	16241	237	ENSSSCG00000011880;ENSSSCG00000030305;	exon:138667518-138667654	Ce_H_2,Ce_H_3,Ce_L_2,Co_H_2,Je_H_1,Je_H_3,Je_L_3	4,3,4,2,4,6,2	1.07147e+21	EAF2;SLC15A2
novel_circ_0002862	chr13	138665425	138672574	-	7149	378	ENSSSCG00000030305;ENSSSCG00000011880;	exon:138665426-138665571,exon:138667518-138667654,exon:138672480-138672574	Ce_H_2,Ce_H_3,Ce_L_2,Co_H_1,Je_H_1,Je_L_3	7,8,2,4,3,3	1.25157e+18	SLC15A2;EAF2
novel_circ_0002863	chr13	138689543	138692413	+	2870	404	ENSSSCG00000011881;	exon:138689544-138689654,exon:138689885-138690047,exon:138692284-138692413	Ce_H_1,Ce_H_2,Ce_H_3,Ce_L_2,Co_H_1,Co_H_2,Co_H_3,Co_L_2,Co_L_3,Je_H_1,Je_H_2,Je_H_3,Je_L_1,Je_L_3	2,19,16,18,19,22,9,9,13,7,10,19,15,8	17,71,27,20,40,51,26,34,28,39,28,43,33,44	IQCB1
novel_circ_0002865	chr13	138689543	138714764	+	25221	221	ENSSSCG00000011881;	exon:138689544-138689654,exon:138714655-138714764	Ce_H_1,Ce_H_3,Ce_L_1,Ce_L_2,Co_H_1,Co_H_2,Co_L_2,Co_L_3,Je_H_2,Je_H_3,Je_L_1,Je_L_2,Je_L_3	4,4,2,7,2,6,3,2,3,4,6,4,4	12,37,9,20,36,43,31,29,24,42,35,17,32	IQCB1
novel_circ_0002867	chr13	138771378	138781575	+	10197	341	n/a	intergenic_region:138771379-138771473,intergenic_region:138775855-138775983,intergenic_region:138781459-138781575	Ce_H_2,Je_H_3,Je_L_1	3,4,5	149183184	--
novel_circ_0002868	chr13	138786053	138790284	+	4231	230	ENSSSCG00000011882;	exon:138786054-138786167,exon:138790169-138790284	Ce_H_2,Ce_L_2,Co_H_3,Je_L_1	4,5,3,2	246216311275	GOLGB1
novel_circ_0002870	chr13	138841860	138843886	+	2026	389	ENSSSCG00000011882;	exon:138841861-138842016,exon:138843043-138843140,exon:138843752-138843886	Ce_H_3,Co_H_3	3,2	153192	GOLGB1
novel_circ_0002871	chr13	138852351	138856159	+	3808	361	n/a	intergenic_region:138852352-138852554,intergenic_region:138855144-138855227,intergenic_region:138856086-138856159	Ce_H_2,Ce_L_2,Co_H_2,Je_L_1,Je_L_2,Je_L_3	5,4,4,3,2,2	266,127,106,114,86,55	--
novel_circ_0002873	chr13	139015471	139029264	+	13793	387	ENSSSCG00000036613;	exon:139015472-139015614,exon:139029021-139029264	Je_L_1	3	9	POLQ
novel_circ_0002874	chr13	139309727	139335327	-	25600	323	ENSSSCG00000039888;	exon:139309728-139309851,exon:139327997-139328060,exon:139335193-139335327	Co_L_3,Je_H_3,Je_L_3	2,3,3	24,64,99	STXBP5L
novel_circ_0002876	chr13	13942548	13961991	-	19443	344	ENSSSCG00000011218;	exon:13942549-13942646	Je_H_2	2	185	SLC4A7
novel_circ_0002877	chr13	13942548	13963179	-	20631	364	ENSSSCG00000011218;	exon:13942549-13942646,exon:13943628-13943759,exon:13963046-13963179	Je_H_3	5	225	SLC4A7
novel_circ_0002879	chr13	13947111	13957401	-	10290	262	ENSSSCG00000011218;	exon:13957240-13957401	Co_L_2	2	316	SLC4A7
novel_circ_0002880	chr13	13968980	13979086	-	10106	370	ENSSSCG00000011218;	exon:13968981-13969087,exon:13972826-13972972	Ce_H_2,Ce_H_3,Ce_L_1,Ce_L_2,Ce_L_3,Co_H_1,Co_H_2,Co_H_3,Co_L_1,Co_L_2,Co_L_3,Je_H_1,Je_H_2,Je_H_3,Je_L_1,Je_L_2	15,7,3,12,2,6,14,10,5,3,8,3,9,8,22,4	3.35228e+47	SLC4A7
novel_circ_0002881	chr13	13968980	13987364	-	18384	296	ENSSSCG00000011218;	exon:13968981-13969087	Ce_L_2	3	291	SLC4A7
novel_circ_0002883	chr13	13972825	13979086	-	6261	509	ENSSSCG00000011218;	exon:13972826-13972972,exon:13974863-13974950,exon:13976595-13976752,exon:13978971-13979086	Co_L_2	4	264	SLC4A7
novel_circ_0002884	chr13	13972825	13987364	-	14539	253	ENSSSCG00000011218;	exon:13972826-13972972,exon:13987259-13987364	Ce_L_1	2	315	SLC4A7
novel_circ_0002886	chr13	13978970	13990507	-	11537	255	ENSSSCG00000011218;	exon:13978971-13979086,exon:13990369-13990507	Co_L_2	2	399	SLC4A7
novel_circ_0002887	chr13	13987175	14004211	-	17036	418	ENSSSCG00000011218;	exon:13987176-13987364,exon:13996394-13996540,exon:14004130-14004211	Ce_H_2,Ce_L_2,Co_H_2,Co_H_3,Co_L_3,Je_H_1,Je_H_2,Je_H_3,Je_L_1,Je_L_3	3,2,5,5,3,7,8,5,3,5	3.04234e+29	SLC4A7
novel_circ_0002888	chr13	13989648	14004211	-	14563	468	ENSSSCG00000011218;	exon:13990369-13990507,exon:13996394-13996540,exon:14004130-14004211	Ce_H_3	3	229	SLC4A7
novel_circ_0002889	chr13	13996393	14004211	-	7818	297	ENSSSCG00000011218;	exon:13996394-13996540,exon:13999309-13999376,exon:14004130-14004211	Ce_H_2,Ce_H_3,Co_H_1,Co_H_3	4,2,6,6	337240238294	SLC4A7
novel_circ_0002891	chr13	140258656	140286985	+	28329	326	ENSSSCG00000011889;	exon:140258657-140258740,exon:140282902-140283012,exon:140286855-140286985	Co_H_1,Co_H_2,Co_L_2,Je_H_2,Je_L_3	3,4,2,2,5	335314326347277	GSK3B
novel_circ_0002893	chr13	140282901	140286985	+	4084	242	ENSSSCG00000011889;	exon:140282902-140283012,exon:140286855-140286985	Co_H_2	2	291	GSK3B
novel_circ_0002896	chr13	140332548	140347934	+	15386	286	ENSSSCG00000011889;	exon:140332549-140332735,exon:140347836-140347934	Co_H_1	2	174	GSK3B
novel_circ_0002898	chr13	140511412	140520271	-	8859	360	ENSSSCG00000011892;	exon:140511413-140511590,exon:140520090-140520271	Je_H_3	4	16	-
novel_circ_0002900	chr13	140731009	140741018	-	10009	426	ENSSSCG00000037639;	exon:140731010-140731245,exon:140737430-140737540,exon:140740940-140741018	Co_H_2,Co_L_2	3,2	146110	TIMMDC1
novel_circ_0002901	chr13	140731009	140750477	-	19468	583	ENSSSCG00000037639;	exon:140731010-140731245,exon:140737430-140737540,exon:140740940-140741018,exon:140749900-140749967,exon:140750389-140750477	Ce_H_1,Ce_H_2,Ce_H_3,Ce_L_1,Ce_L_2,Ce_L_3,Co_H_1,Co_H_2,Co_H_3,Co_L_2,Co_L_3,Je_H_1,Je_H_2,Je_H_3,Je_L_1,Je_L_2,Je_L_3	6,14,17,4,18,8,17,27,26,10,14,10,11,21,36,13,14	52,88,104,51,121,83,104,98,79,92,114,85,90,103,75,121,107	TIMMDC1
novel_circ_0002902	chr13	140731009	140755520	-	24511	402	ENSSSCG00000037639;	exon:140731010-140731245,exon:140755355-140755520	Je_H_2,Je_L_1,Je_L_3	5,3,2	90114144	TIMMDC1
novel_circ_0002903	chr13	140737429	140755520	-	18091	445	ENSSSCG00000037639;	exon:140737430-140737540,exon:140740940-140741018,exon:140750389-140750477	Co_H_2,Co_L_1	5,4	201149	TIMMDC1
novel_circ_0002905	chr13	140805617	140811588	+	5971	307	ENSSSCG00000011901;	exon:140805618-140805840,exon:140811505-140811588	Ce_H_2,Ce_H_3,Ce_L_1,Ce_L_2,Co_H_1,Co_H_2,Co_H_3,Co_L_2,Co_L_3,Je_H_1,Je_H_2,Je_H_3,Je_L_1,Je_L_3	2,5,5,13,4,14,5,6,5,3,6,4,12,6	126,116,77,132,102,109,102,86,102,75,93,90,67,99	TMEM39A
novel_circ_0002906	chr13	140805617	140817139	+	11522	462	ENSSSCG00000011901;	exon:140805618-140805840,exon:140811505-140811588,exon:140816985-140817139	Ce_H_1,Ce_H_2,Ce_H_3,Ce_L_1,Ce_L_2,Co_H_1,Co_H_2,Co_H_3,Co_L_2,Co_L_3,Je_H_1,Je_H_2,Je_H_3,Je_L_1,Je_L_2,Je_L_3	5,11,8,2,15,12,11,4,8,8,12,9,5,8,3,5	19,115,114,65,158,113,97,111,104,92,99,88,98,62,79,85	TMEM39A
novel_circ_0002908	chr13	140811299	140817139	+	5840	328	ENSSSCG00000011901;	intron:140811300-140811388,intron:140811505-140811588,intron:140816985-140817139	Ce_H_3,Ce_L_3	2,2	62,60	TMEM39A
novel_circ_0002909	chr13	140860986	140863710	-	2724	324	ENSSSCG00000026224;	exon:140860987-140861111,exon:140863512-140863710	Co_L_2,Je_H_3	3,2	83105	ARHGAP31
novel_circ_0002910	chr13	140982140	140998396	+	16256	205	ENSSSCG00000011903;	exon:140998292-140998396	Ce_H_3,Co_L_3,Je_L_1	4,2,3	241,268,19	--
novel_circ_0002911	chr13	140985987	140998396	+	12409	461	ENSSSCG00000011903;	exon:140985988-140986220,exon:140996030-140996152,exon:140998292-140998396	Ce_H_2,Co_H_2,Co_L_2,Je_H_3	6,6,5,4	182,328,353,35	--
novel_circ_0002912	chr13	140989969	140998396	+	8427	293	ENSSSCG00000011903;	exon:140989970-140990157,exon:140998292-140998396	Ce_L_1,Co_H_1,Co_H_2,Co_L_1,Co_L_2,Co_L_3	2,10,13,9,5,4	2.95391e+17	--
novel_circ_0002917	chr13	145857809	145867993	-	10184	331	ENSSSCG00000011912;	exon:145857810-145857927	Je_L_1	4	46	QTRT2
novel_circ_0002920	chr13	146005475	146010341	-	4866	394	ENSSSCG00000011915;	exon:146005476-146005581,exon:146005801-146005911	Co_H_2	3	240	GRAMD1C
novel_circ_0002923	chr13	146020473	146031755	-	11282	298	ENSSSCG00000011915;	exon:146020474-146020611,exon:146031596-146031755	Co_H_3,Je_L_1	4,2	254893	GRAMD1C
novel_circ_0002924	chr13	146031595	146036685	-	5090	318	ENSSSCG00000011915;	exon:146031596-146031755,exon:146032392-146032416,exon:146036553-146036685	Co_H_3,Je_H_2,Je_L_3	4,2,2	235564543	GRAMD1C
novel_circ_0002927	chr13	146058077	146078858	-	20781	366	ENSSSCG00000011915;	exon:146058078-146058158,exon:146065490-146065585,exon:146066166-146066269,exon:146078774-146078858	Ce_H_3,Ce_L_2,Co_H_1,Co_H_2,Co_H_3,Co_L_2,Co_L_3,Je_H_1,Je_H_2,Je_L_1,Je_L_2,Je_L_3	2,4,2,10,4,11,2,6,12,5,7,3	10,3,35,6,6,11,14,17,26,25,16,12	GRAMD1C
novel_circ_0002928	chr13	146211072	146212596	+	1524	324	ENSSSCG00000011917;	exon:146211073-146211209,exon:146211986-146212105,exon:146212530-146212596	Ce_H_2,Ce_H_3,Ce_L_3,Co_H_1,Co_H_2,Co_H_3,Co_L_2,Co_L_3,Je_H_1,Je_H_2,Je_H_3,Je_L_1,Je_L_2,Je_L_3	12,8,7,5,18,14,9,5,3,6,16,8,5,6	3.45288e+41	-
novel_circ_0002930	chr13	146257330	146269532	+	12202	280	ENSSSCG00000011918;	exon:146263456-146263538,exon:146269436-146269532	Ce_H_3,Ce_L_3,Co_H_1,Co_H_2,Co_H_3,Je_H_1,Je_L_2	5,4,6,6,8,4,5	150,124,113,114,104,86,104	USF3
novel_circ_0002931	chr13	146263455	146274001	+	10546	323	ENSSSCG00000011918;	exon:146263456-146263538,exon:146269436-146269532,exon:146273859-146274001	Ce_H_1,Ce_L_2,Co_H_1,Co_H_3	3,3,3,3	46117130116	USF3
novel_circ_0002932	chr13	146367422	146368697	-	1275	293	ENSSSCG00000024429;	exon:146367423-146367593,exon:146368576-146368697	Co_H_1,Co_H_2,Co_L_2,Je_L_1	3,10,3,4	30,49,19,10	SIDT1
novel_circ_0002933	chr13	1464114	1467192	-	3078	503	ENSSSCG00000011183;	exon:1464115-1464256,exon:1465144-1465239,exon:1466116-1466263,exon:1467076-1467192	Ce_H_2,Ce_H_3,Co_H_1,Co_H_2,Co_H_3,Co_L_2,Je_L_1,Je_L_3	3,2,11,3,4,2,3,3	2.78276e+23	ATP2C1
novel_circ_0002934	chr13	146421222	146428798	+	7576	291	ENSSSCG00000024663;	exon:146421223-146421321,exon:146423825-146423872,exon:146428655-146428798	Co_H_1,Co_H_3,Co_L_2,Je_H_1	11,6,3,4	21,24,39,19	-
novel_circ_0002935	chr13	146421222	146435567	+	14345	254	ENSSSCG00000024663;	exon:146421223-146421321,exon:146423825-146423872,exon:146435461-146435567	Ce_H_2,Ce_L_2,Co_H_2,Co_H_3,Co_L_2,Co_L_3,Je_H_1,Je_H_2,Je_H_3,Je_L_3	6,3,8,2,7,7,2,3,2,3	35,33,31,26,25,40,28,38,32,23	-
novel_circ_0002936	chr13	146421222	146438569	+	17347	260	ENSSSCG00000024663;	exon:146421223-146421321,exon:146423825-146423872,exon:146438457-146438569	Ce_H_3,Ce_L_2,Co_H_1,Co_H_2,Co_H_3,Co_L_3,Je_H_1,Je_H_2,Je_H_3,Je_L_1,Je_L_2	6,10,8,10,2,7,6,4,4,8,5	24,33,23,31,13,34,21,22,21,11,23	-
novel_circ_0002938	chr13	146428654	146435567	+	6913	354	ENSSSCG00000024663;	exon:146428655-146428798,exon:146434530-146434632,exon:146435461-146435567	Ce_H_3,Co_H_1,Co_L_2	2,4,3	46,42,48	-
novel_circ_0002939	chr13	146428654	146438569	+	9915	339	ENSSSCG00000024663;	exon:146428655-146428798,exon:146434551-146434632,exon:146438457-146438569	Ce_L_2,Co_H_1,Co_H_2,Co_H_3,Je_L_1,Je_L_3	7,3,13,2,3,4	39,38,66,20,19,24	-
novel_circ_0002940	chr13	1466115	1469997	-	3882	432	ENSSSCG00000011183;	exon:1466116-1466263,exon:1467076-1467192,exon:1469831-1469997	Co_H_3	4	408	ATP2C1
novel_circ_0002941	chr13	146904142	146906474	+	2332	249	ENSSSCG00000011923;	exon:146904143-146904179,exon:146905885-146905964,exon:146906343-146906474	Ce_H_2,Co_H_1	2,2	50,68	NEPRO
novel_circ_0002942	chr13	146924090	146925837	-	1747	231	ENSSSCG00000036952;	exon:146924091-146924190,exon:146925707-146925837	Ce_H_2	4	103	GTPBP8
novel_circ_0002945	chr13	147472992	147478520	-	5528	429	ENSSSCG00000027820;	exon:147472993-147473100	Ce_H_3	2	88	CD200
novel_circ_0002946	chr13	147498744	147502811	-	4067	368	ENSSSCG00000034515;ENSSSCG00000027820;	exon:147498745-147498829,exon:147502529-147502811	Ce_L_2	2	6955	-;CD200
novel_circ_0002947	chr13	147539590	147574197	+	34607	249	ENSSSCG00000023918;	exon:147539591-147539719,exon:147574078-147574197	Ce_H_2,Ce_L_2,Co_H_2,Co_L_2,Je_H_1	3,11,3,4,3	14,11,16,22,22	SLC9C1
novel_circ_0002948	chr13	147554198	147574197	+	19999	264	ENSSSCG00000023918;	exon:147554199-147554342,exon:147574078-147574197	Co_L_2,Je_H_3,Je_L_1	2,3,2	21,28,43	SLC9C1
novel_circ_0002949	chr13	147555895	147574197	+	18302	598	ENSSSCG00000023918;	exon:147555896-147556070,exon:147560764-147560845,exon:147565478-147565603,exon:147569134-147569228,exon:147574078-147574197	Co_L_2,Je_L_2	2,3	27,57	SLC9C1
novel_circ_0002950	chr13	147654977	147665207	-	10230	381	ENSSSCG00000033637;	exon:147654978-147655159,exon:147658310-147658380,exon:147665080-147665207	Je_H_3	3	110	-
novel_circ_0002953	chr13	14772683	14777030	-	4347	367	ENSSSCG00000028258;	exon:14772684-14772832	Ce_H_3,Je_L_1	2,6	130233	AZI2
novel_circ_0002954	chr13	14774962	14777030	-	2068	344	ENSSSCG00000028258;	exon:14774963-14775088,exon:14776813-14777030	Je_L_1	2	283	AZI2
novel_circ_0002955	chr13	147798572	147807973	-	9401	485	ENSSSCG00000022081;	exon:147798573-147798780,exon:147800372-147800407,exon:147806568-147806667	Je_H_3	5	116	PHLDB2
novel_circ_0002957	chr13	147806567	147839301	-	32734	475	ENSSSCG00000022081;	exon:147806568-147806667,exon:147807833-147807973,exon:147814768-147814857,exon:147839158-147839301	Ce_H_1,Je_H_1	4,4	90,39	PHLDB2
novel_circ_0002958	chr13	147814767	147839301	-	24534	234	ENSSSCG00000022081;	exon:147814768-147814857,exon:147839158-147839301	Ce_H_1,Ce_H_3,Ce_L_2,Co_H_1,Co_H_2,Co_H_3,Co_L_1,Co_L_2,Je_H_2,Je_H_3,Je_L_1,Je_L_2	17,10,2,4,11,3,7,2,3,7,4,4	137,92,55,67,168,101,57,88,70,150,71,23	PHLDB2
novel_circ_0002959	chr13	147817755	147839301	-	21546	255	ENSSSCG00000022081;	exon:147817756-147817866,exon:147839158-147839301	Ce_L_3,Co_H_2,Co_H_3,Co_L_2,Je_H_2,Je_H_3,Je_L_1,Je_L_3	2,4,2,3,3,3,5,2	65,144,85,65,69,129,65,83	PHLDB2
novel_circ_0002960	chr13	147819549	147839301	-	19752	300	ENSSSCG00000022081;	exon:147819550-147819705,exon:147839158-147839301	Co_H_3,Je_H_1,Je_H_3	2,4,4	99,63,164	PHLDB2
novel_circ_0002961	chr13	147837955	147839301	-	1346	282	ENSSSCG00000022081;	exon:147837956-147838093,exon:147839158-147839301	Ce_H_1,Ce_H_2,Ce_H_3,Ce_L_2,Ce_L_3,Co_H_1,Co_H_2,Co_H_3,Co_L_1,Co_L_2,Co_L_3,Je_H_1,Je_H_2,Je_H_3,Je_L_1,Je_L_2,Je_L_3	12,6,19,6,5,12,24,8,7,16,4,9,8,27,13,4,3	169,61,119,60,106,80,189,134,47,90,73,87,86,173,100,29,121	PHLDB2
novel_circ_0002963	chr13	148110065	148114369	-	4304	277	ENSSSCG00000023993;	exon:148110066-148110189,exon:148113186-148113275,exon:148114307-148114369	Je_H_1	2	26	CD96
novel_circ_0002968	chr13	148143813	148177771	-	33958	218	ENSSSCG00000023993;	exon:148143814-148143906	Ce_L_1,Ce_L_2,Co_L_2,Je_H_1,Je_H_2,Je_H_3,Je_L_1,Je_L_2	3,4,3,6,4,3,7,3	57,99,76,57,82,77,112,137	CD96
novel_circ_0002969	chr13	148150709	148168420	-	17711	397	ENSSSCG00000023993;	exon:148150710-148150898	Ce_H_3,Ce_L_2,Co_H_1,Co_L_2,Je_L_1,Je_L_2	3,9,5,5,9,8	70,109,96,67,138,183	CD96
[truncated: 12,382 more rows]

## Sheet: Supplementary Table 9
Supplementary Table 9 : Key gut tissue genes within each gut region that were significantly associated with indicators of obesity
[truncated: 108 more rows]

[truncated: 2 more sheets: Supplementary Table 10, Supplementary Table 11]
